# Supplementary material for: Mechanical signaling through membrane tension induces somal translocation during neuronal migration
Source: EMBO J. 2024 Dec 20;44(3):767–80. doi: 10.1038/s44318-024-00326-8 (PMC11790904; doi:10.1038/s44318-024-00326-8)
Supplement: Supplementary file 4 — Movie EV1 [file 44318_2024_326_MOESM4_ESM.zip]

Archive with 3 entries (2 files):
- Movie EV1/
- Movie EV1/Movie EV1 legend.docx
- Movie EV1/Movie EV1.mp4
