# Supplementary material for: Mechanical signaling through membrane tension induces somal translocation during neuronal migration
Source: EMBO J. 2024 Dec 20;44(3):767–80. doi: 10.1038/s44318-024-00326-8 (PMC11790904; doi:10.1038/s44318-024-00326-8)
Supplement: Supplementary file 7 — Source data Fig. 1 [file 44318_2024_326_MOESM7_ESM.zip]

Archive with 15 entries (12 files):
- Fig.1/
- Fig.1/Fig. 1A/
- Fig.1/Fig. 1A/Lower.tif
- Fig.1/Fig. 1A/Upper.tif
- Fig.1/Fig. 1B.xlsx
- Fig.1/Fig. 1C.bmp
- Fig.1/Fig. 1E/
- Fig.1/Fig. 1E/Lower_0 h.bmp
- Fig.1/Fig. 1E/Lower_1 h.bmp
- Fig.1/Fig. 1E/Lower_2 h.bmp
- Fig.1/Fig. 1E/README.txt
- Fig.1/Fig. 1E/Upper_0 h.tif
- Fig.1/Fig. 1E/Upper_1 h.tif
- Fig.1/Fig. 1E/Upper_2 h.tif
- Fig.1/Fig. 1E.xlsx
