# Supplementary material for: Mechanical signaling through membrane tension induces somal translocation during neuronal migration
Source: EMBO J. 2024 Dec 20;44(3):767–80. doi: 10.1038/s44318-024-00326-8 (PMC11790904; doi:10.1038/s44318-024-00326-8)
Supplement: Supplementary file 7 — Source data Fig. 1 [file 44318_2024_326_MOESM7_ESM.zip › Fig.1/Fig. 1B.xlsx]

## Sheet: Fig. 1B
Statistical source data for Fig. 1B: Leading process length (μm) and fluorescent lifetime of Flipper-TR measured in the leading process shaft and soma (ns).
Number of neurons	Leading process length	Lifetime		Normality test	D'Agostino & Pearson normality test
1	25.022	4.087			Leading process length	Lifetime
2	16.338	3.7721		Number of neurons	129	129
3	23.169	5.355		K2	27.4888	26.5171
4	30.11	4.5611		P value	1.07372e-06	1.74537e-06
5	24.071	4.678		Passed normality test (alpha=0.05)?	No	No
6	41.818	4.678
7	32.21	5.391		Statistical test	Two-tailed Speaman's correlation
8	28.369	4.306		Correlation coefficient (ρ)	0.522005
9	28.033	4.068		P value	2.23735e-10
10	20.735	3.7061		Significantly different (P < 0.05)?	Yes
11	19.364	4.0731
12	27.04	5.2891
13	21.596	3.8471
14	54.508	5.3
15	25.575	3.789
16	22.356	4.264
17	23.96	3.969
18	24.709	4.64
19	29.024	4.789
20	36.589	5.019
21	19.206	4.17
22	19.943	4.173
23	27.011	5.141
24	31.508	4.608
25	20.139	4.047
26	33.718	4.753
27	29.452	4.418
28	23.26	4.5031
29	29.56	4.649
30	39.62	5.113
31	30.859	4.9501
32	40.77	4.1281
33	43.578	3.909
34	32.424	5.116
35	27.19	4.419
36	45.232	5.032
37	35.831	5.084
38	37.738	5.393
39	25.879	4.633
40	32.514	4.691
41	23.828	3.874
42	33.011	4.312
43	25.8	4.047
44	25.629	3.9721
45	26.922	4.162
46	30.991	3.9361
47	30.009	4.887
48	40.981	4.836
49	22.271	4.8
50	25.324	4.2691
51	22.531	4.168
52	28.948	4.822
53	26.84	4.204
54	29.255	4.387
55	18.959	4.19
56	16.695	4.61
57	20.268	4.012
58	23.105	3.6861
59	33.773	4.263
60	31.243	4.571
61	23.33	4.6751
62	28.309	4.087
63	20.365	4.287
64	35.169	4.486
65	23.442	4.037
66	19.889	4.0921
67	23.364	4.188
68	23.914	4.655
69	15.899	4.287
70	37.078	5.056
71	20.681	4.348
72	27.71	3.786
73	19.788	3.8891
74	16.281	3.867
75	30.193	4.491
76	22.057	4.265
77	25.742	4.556
78	29.815	4.533
79	23.329	4.37
80	23.464	3.81
81	26.591	4.261
82	22.822	3.879
83	28.453	5.1641
84	22.924	4.625
85	16.052	4.05
86	21.991	4.828
87	25.808	3.7211
88	19.993	4.383
89	20.462	4.403
90	17.166	4.542
91	38.062	5.018
92	23.666	3.829
93	25.55	4.023
94	29.807	5.2331
95	16.508	5.056
96	26.793	4.2191
97	26.472	3.953
98	20.28	4.0711
99	25.056	4.398
100	31.462	4.656
101	34.784	5.17
102	15.126	3.9851
103	44.899	5.1361
104	33.291	5.291
105	53.043	5.455
106	34.172	4.208
107	27.607	5.151
108	22.842	4.528
109	38.402	5.19
110	43.326	4.106
111	15.222	4.379
112	16.522	3.8612
113	28.332	5.3371
114	34.649	4.9201
115	31.712	3.7021
116	31.538	4.263
117	28.606	4.8991
118	36.165	5.008
119	28.371	4.942
120	36.141	4.6701
121	38.66	5.474
122	36.778	5.078
123	62.23	5.026
124	43.604	4.631
125	32.328	3.9961
126	20.513	4.0571
127	35.322	5.037
128	49.448	5.137
129	24.723	4.874
