# Supplementary material for: Mechanical signaling through membrane tension induces somal translocation during neuronal migration
Source: EMBO J. 2024 Dec 20;44(3):767–80. doi: 10.1038/s44318-024-00326-8 (PMC11790904; doi:10.1038/s44318-024-00326-8)
Supplement: Supplementary file 7 — Source data Fig. 1 [file 44318_2024_326_MOESM7_ESM.zip › Fig.1/Fig. 1E/README.txt]

Upper: Arrows indicate the cell shown in Figure 1E. 
