# Supplementary material for: Mechanical signaling through membrane tension induces somal translocation during neuronal migration
Source: EMBO J. 2024 Dec 20;44(3):767–80. doi: 10.1038/s44318-024-00326-8 (PMC11790904; doi:10.1038/s44318-024-00326-8)
Supplement: Supplementary file 7 — Source data Fig. 1 [file 44318_2024_326_MOESM7_ESM.zip › Fig.1/Fig. 1E.xlsx]

## Sheet: Fig.1E
Statistical source data for Fig. 1E: The increase in the leading process length (μm) and the increase in the stiffness (Pa).
Number of measurements	Increase in leading process length	Increase in stiffness		Normality test	D'Agostino & Pearson normality test
1	-5.1	-100.168			Increase in leading process length	Increase in stiffness
2	-5.1	-92.6433		Number of measurements	18	18
3	0.4	45.0122		K2	6.03139	8.11682
4	0.1	13.0903		P value	0.0490118	0.0172764
5	-2.3	-164.254		Passed normality test (alpha=0.05)?	No	No
6	-4.3	-129.948
7	0.5	285.236		Statistical test	two-tailed Speaman's correlation
8	1.3	583.325		Correlation coefficient (ρ)	0.640777
9	-0.3	-50.8378		P value	0.00416655
10	-0.1	-86.5512		Significantly different (P < 0.05)?	Yes
11	-0.5	-169.27
12	-4.4	-236.238
13	7.3	369.919
14	-0.8	-245.268
15	-0.5	166.778
16	-1.5	162.195
17	-0.4	-2.6254
18	-0.9	3.45425
