# Supplementary material for: Mechanical signaling through membrane tension induces somal translocation during neuronal migration
Source: EMBO J. 2024 Dec 20;44(3):767–80. doi: 10.1038/s44318-024-00326-8 (PMC11790904; doi:10.1038/s44318-024-00326-8)
Supplement: Supplementary file 8 — Source data Fig. 2 [file 44318_2024_326_MOESM8_ESM.zip]

Archive with 18 entries (14 files):
- Fig.2/
- Fig.2/Fig. 2A/
- Fig.2/Fig. 2A/Time-lapse DIC images.tif
- Fig.2/Fig. 2A/Time-lapse [Ca2+] images.tif
- Fig.2/Fig. 2B.xlsx
- Fig.2/Fig. 2C.xlsx
- Fig.2/Fig. 2E.xlsx
- Fig.2/Fig. 2F.xlsx
- Fig.2/Fig. 2G.xlsx
- Fig.2/Fig. 2H/
- Fig.2/Fig. 2H/Fig.2H.xlsx
- Fig.2/Fig. 2H/Time-lapse [Ca2+] images_20% stretch.tif
- Fig.2/Fig. 2H/Time-lapse [Ca2+] images_before stretch.tif
- Fig.2/Fig. 2I/
- Fig.2/Fig. 2I/Fig.2I.xlsx
- Fig.2/Fig. 2I/Time-lapse [Ca2+] images_20% stretch.tif
- Fig.2/Fig. 2I/Time-lapse [Ca2+] images_before stretch.tif
- Fig.2/Fig. 2J.xlsx
