# Supplementary material for: Mechanical signaling through membrane tension induces somal translocation during neuronal migration
Source: EMBO J. 2024 Dec 20;44(3):767–80. doi: 10.1038/s44318-024-00326-8 (PMC11790904; doi:10.1038/s44318-024-00326-8)
Supplement: Supplementary file 8 — Source data Fig. 2 [file 44318_2024_326_MOESM8_ESM.zip › Fig.2/Fig. 2B.xlsx]

## Sheet: Sheet2
Time (min)	Leading process length (µm)	[Ca2+]i (F/F0)
0	-1.97063	1.50419
5	-1.58563	1.43348
10	-1.16863	1.53578
15	-1.46463	1.58804
20	-1.07463	1.52552
25	-1.10363	1.43458
30	-1.01263	1.45813
35	-1.42263	1.39099
40	-2.33863	1.3942
45	-1.90663	1.35428
50	-1.75663	1.32492
55	-1.60663	1.41269
60	-1.59963	1.37309
65	-1.67963	1.32783
70	-1.50263	1.28941
75	-1.68163	1.31176
80	-2.12663	1.2844
85	-1.96163	1.19792
90	-2.39863	1.21214
95	-2.41463	1.20964
100	-2.39863	1.18783
105	-2.41863	1.15177
110	-2.48363	1.11545
115	-2.48363	1.06855
120	-2.77863	1.06611
125	-3.15963	1.11115
130	-3.77263	1.06357
135	-3.97863	1.05785
140	-4.14263	1.03728
145	-4.32063	1.02495
150	-4.17963	1.04907
155	-4.07463	0.924328
160	-3.85063	0.940376
165	-3.97963	0.99396
170	-4.29163	0.902923
175	-4.52963	0.982103
180	-4.66363	0.942158
185	-4.23163	1.00403
190	-4.23763	0.934341
195	-4.10063	0.954689
200	-4.29163	0.946678
205	-4.04163	0.956105
210	-3.99163	0.943193
215	-3.96463	0.992918
220	-3.67563	0.898564
225	-4.02463	0.896096
230	-3.73363	0.91431
235	-3.11163	0.872622
240	-2.86163	0.871189
245	-2.42763	0.87428
250	-2.15263	0.863382
255	-2.34563	0.87863
260	-1.90163	0.840018
265	-1.60463	0.852835
270	-1.62963	0.838278
275	-2.05063	0.861542
280	-2.13563	0.82176
285	-2.06663	0.832988
290	-2.43963	0.867248
295	-2.76963	0.821907
300	-2.67163	0.841041
305	-2.67163	0.843079
310	-3.16863	0.820951
315	-3.79363	0.841088
320	-4.02963	0.846017
325	-3.68763	0.807149
330	-3.97863	0.808824
335	-4.02963	0.841014
340	-3.64763	0.814469
345	-3.48163	0.793337
350	-3.24963	0.833017
355	-3.29663	0.813445
360	-3.29663	0.783913
365	-3.11563	0.803988
370	-3.01763	0.824853
375	-2.86863	0.829518
380	-2.59763	0.785162
385	-2.42663	0.731433
390	-2.19163	0.769997
395	-1.88363	0.784623
400	-2.10663	0.783105
405	-1.98763	0.779522
410	-1.98763	0.795041
415	-2.05463	0.76287
420	-2.33163	0.753137
425	-2.52163	0.764057
430	-2.52963	0.749366
435	-2.62463	0.76379
440	-2.34663	0.799536
445	-2.12863	0.760459
450	-1.99363	0.727312
455	-2.26763	0.758779
460	-3.00763	0.774341
465	-3.17063	0.771556
470	-3.36563	0.762236
475	-3.33363	0.741016
480	-2.93863	0.737379
485	-2.97763	0.743691
490	-3.03663	0.732903
495	-3.14663	0.769793
500	-3.36063	0.756515
505	-3.39263	0.743454
510	-3.55163	0.749111
515	-3.82563	0.747847
520	-3.80063	0.763413
525	-3.88663	0.765453
530	-3.71963	0.715535
535	-3.71963	0.748503
540	-3.58463	0.687026
545	-3.26463	0.697793
550	-2.98363	0.791419
555	-2.63963	0.757817
560	-2.39463	0.748862
565	-2.46063	0.725877
570	-2.24663	0.754377
575	-2.15963	0.757243
580	-2.10963	0.764294
585	-2.67163	0.782983
590	-2.78663	0.795326
595	-2.20963	0.774924
600	-1.97363	0.75623
605	-1.49563	0.817378
610	-1.94963	0.737947
615	-1.76763	0.802401
620	-1.62163	0.754753
625	-1.62163	0.770329
630	-1.46363	0.850962
635	-1.30363	0.772694
640	-1.33463	0.797158
645	-1.26163	0.787779
650	-0.868626	0.781452
655	-0.773626	0.779976
660	-0.609626	0.776082
665	-0.687626	0.768151
670	-0.587626	0.808837
675	-0.446626	0.797014
680	-0.547626	0.766777
685	-0.367626	0.744155
690	-0.579626	0.781948
695	-0.398626	0.782354
700	-0.234626	0.771431
705	0.042374	0.751286
710	0.224374	0.750895
715	0.214374	0.748393
720	-0.367626	0.761249
725	-0.414626	0.755205
730	-0.454626	0.797598
735	-0.264626	0.720044
740	-0.168626	0.765951
745	-0.00562604	0.778679
750	0.332374	0.752836
755	0.455374	0.719234
760	0.531374	0.76103
765	0.607374	0.728121
770	0.780374	0.741824
775	0.991374	0.752448
780	0.991374	0.761341
785	1.00037	0.785086
790	1.23037	0.751761
795	0.889374	0.768699
800	0.573374	0.76981
805	1.03937	0.752777
810	1.25437	0.757542
815	1.47437	0.738755
820	1.34137	0.729549
825	1.46937	0.736789
830	1.85937	0.71315
835	2.42237	0.747677
840	2.33737	0.89957
845	2.42537	1.1769
850	2.59837	1.27788
855	2.29237	1.13619
860	2.68137	1.08354
865	3.42037	1.10383
870	3.34037	1.09785
875	3.20837	1.02667
880	2.55737	1.0104
885	2.78037	1.05603
890	2.70537	1.0004
895	2.74437	1.00084
900	2.67337	0.975976
905	3.34337	0.964149
910	3.56437	0.957486
915	3.26637	0.968867
920	2.91437	0.912938
925	3.05737	0.915465
930	2.33837	0.925261
935	2.26637	0.939614
940	1.95437	0.905728
945	2.16637	0.873014
950	2.58537	1.3783
955	2.35937	1.57358
960	2.58237	1.4095
965	2.38137	1.37536
970	2.37037	2.13391
975	2.21437	1.97804
980	1.55837	1.74894
985	1.33837	1.7476
990	1.74437	1.51384
995	2.13337	1.41191
1000	2.26637	1.32578
1005	2.03737	1.345
1010	1.87637	1.27564
1015	2.16537	1.26993
1020	2.02037	1.27833
1025	2.40637	1.23612
1030	2.02937	1.16151
1035	2.41237	1.13908
1040	2.57737	1.13903
1045	3.01837	1.13028
1050	3.26437	1.04097
1055	2.74837	1.07594
1060	2.90837	1.08538
1065	3.45037	1.10492
1070	3.50537	1.04412
1075	3.98737	1.04347
1080	3.27337	0.951569
1085	3.31237	1.02491
1090	3.45537	1.0091
1095	3.18437	1.04096
1100	3.65137	0.996699
1105	3.98037	0.930663
1110	3.74937	0.939285
1115	3.40337	0.972497
1120	2.90737	0.962698
1125	2.93137	0.92595
1130	3.37637	0.938839
1135	2.52037	1.89179
1140	2.49337	1.79115
1145	2.57637	1.61413
1150	2.56337	1.54809
1155	3.12137	1.54801
1160	3.93737	1.56662
1165	4.52537	1.98368
1170	5.06237	1.92783
1175	4.68737	1.77785
1180	4.31337	1.64823
1185	3.99437	1.56021
1190	3.82537	1.53301
1195	3.27237	1.48847
1200	2.69937	1.48985
1205	2.97937	1.38138
1210	2.44837	1.31015
1215	2.07937	1.36938
1220	3.28537	1.18591
1225	3.65137	1.23944
1230	4.07237	1.18366
1235	3.51837	1.19672
1240	3.33037	1.11579
1245	3.62337	1.18782
1250	3.98437	1.11476
1255	3.94737	1.11465
1260	3.71837	1.08432
1265	3.47337	1.12845
1270	3.22937	1.08378
1275	2.96137	1.04552
1280	2.73537	1.10461
1285	2.88337	1.01181
1290	2.92037	1.06243
1295	2.79337	1.08945
1300	2.54637	1.00487
1305	2.46537	0.944441
1310	2.39137	0.997517
1315	2.12637	0.986534
1320	2.45137	1.01552
1325	2.29137	0.978529
1330	1.96937	0.992797
1335	1.91637	1.02003
1340	1.85837	1.00768
1345	1.59237	0.995554
1350	1.51737	0.936981
1355	1.41937	0.95894
1360	1.05737	0.993593
1365	0.555374	0.924733
1370	0.552374	0.999404
1375	0.594374	0.93942
1380	0.552374	0.938562
1385	0.557374	0.900746
1390	0.538374	0.939753
1395	0.571374	0.927891
1400	0.775374	0.920192
1405	0.598374	0.955732
1410	0.681374	0.95469
1415	0.748374	0.885682
1420	0.743374	0.88521
1425	0.763374	0.860238
1430	0.763374	0.860762
1435	0.284374	0.875087
1440	0.284374	0.856324
1445	0.461374	0.865367
1450	0.853374	0.890331
1455	1.11037	0.849903
1460	1.02037	0.835114
1465	1.02037	0.894172
1470	0.954374	0.828118
1475	0.391374	0.861328
1480	0.391374	0.857819
1485	0.231374	0.824582
1490	0.094374	0.842998
1495	0.139374	0.837647
1500	0.308374	0.836797
1505	0.305374	0.813293
1510	0.263374	0.822739
1515	0.216374	0.823005
1520	-0.173626	0.780604
1525	-0.339626	0.814122
1530	-0.477626	0.861496
1535	-0.301626	0.81763
1540	-0.301626	0.804918
1545	-0.211626	0.834978
1550	-0.252626	0.791741
1555	-0.083626	0.79813
1560	0.180374	0.799242
1565	0.347374	0.760727
1570	0.647374	0.766226
1575	0.647374	0.808125
1580	0.523374	0.769252
1585	0.523374	0.758595
1590	0.523374	0.729429
1595	0.497374	0.760361
1600	1.10337	0.722611
1605	1.19637	0.750496
1610	1.19637	0.702571
1615	1.55037	0.754163
1620	1.55037	0.723049
1625	1.54937	0.713243
1630	1.52537	0.738406
1635	1.59837	0.753359
1640	1.59837	0.757379
1645	1.59837	0.884132
1650	1.53837	1.67117
1655	1.01137	1.65968
1660	1.01137	1.51157
1665	0.890374	1.42134
1670	0.850374	1.25718
1675	1.05737	1.18531
1680	1.05737	1.1996
1685	0.884374	1.13463
1690	0.804374	1.118
1695	0.772374	1.07873
1700	0.725374	1.0361
1705	0.686374	1.04177
1710	0.388374	0.992322
1715	0.129374	1.00124
1720	0.129374	1.04861
1725	0.129374	0.926332
1730	0.129374	0.987703
1735	-0.066626	0.984369
1740	-0.066626	1.02154
1745	-0.066626	1.00542
1750	-0.129626	1.33602
1755	-0.129626	1.66394
1760	0.081374	1.54532
1765	0.145374	1.57255
1770	0.180374	1.53798
1775	0.135374	1.43999
1780	0.048374	1.32844
1785	0.048374	1.23076
1790	-0.073626	1.29164
1795	0.087374	1.1876
1800	0.087374	1.14224
