# Supplementary material for: Mechanical signaling through membrane tension induces somal translocation during neuronal migration
Source: EMBO J. 2024 Dec 20;44(3):767–80. doi: 10.1038/s44318-024-00326-8 (PMC11790904; doi:10.1038/s44318-024-00326-8)
Supplement: Supplementary file 8 — Source data Fig. 2 [file 44318_2024_326_MOESM8_ESM.zip › Fig.2/Fig. 2C.xlsx]

## Sheet: Fig. 2C
Statistical source data for Fig. 2C: The frequency of Ca2+ transients measured during increases and decreases in the neurite length (/min).
	Leading process length from the average (μm)
Number of neurons	< -4	-4 ~ 0	0 ~ 4	4 <		Normality test	D'Agostino & Pearson normality test
1	0	0.162162	0.560748	0.196721			< -4	-4 ~ 0	0 ~ 4	4 <
2	0	0	0.208696	0.510638		Number of neurons	14	14	14	14
3	0	0.08	0.061224	0		K2	6.56001	14.5264	1.36342	3.77137
4	0	0.246575	0.123077	2.4		P value	0.037628	0.000700866	0.505752	0.151725
5	0	0	0.151261	0.8		Passed normality test (alpha=0.05)?	No	No	Yes	Yes
6	0	0.068182	0	0.244898
7	0.62069	0.136364	0.294118	1.09091		Statistical test	Two-tailed Mann‒Whitney U-test
8	0	0.474576	0.352941	3			< -4 vs 4 <	-4 ~ 0 vs 4 <	0 ~ 4 vs 4 <
9	0	0.061224	0.075472	0		P value	0.000879935	0.0101093	0.0381827
10	0.285714	0.209302	0.224299	0.3		Significantly different (P < 0.05)?	Yes	Yes	Yes
11	0.342857	0.875	0.60274	1.09091		Sum of ranks	< -4, 136; 4 <, 270	-4 ~ 0 , 148; 4 <, 258	0 ~ 4, 158; 4 <, 248
12	0	0.392157	0.20339	2.4		Mann－Whitney U	31	43	53
13	0.470588	0.212389	0.551724	0.521739		95.03% CI of difference	0.197 to 1.09	0.109 to 0.955	0.0206 to 0.882
14	0	0.062176	0.352941	0.827586
Average	0.122846	0.212865	0.268759	0.955957
SEM	0.0571587	0.0630517	0.0518469	0.258405
