# Supplementary material for: Mechanical signaling through membrane tension induces somal translocation during neuronal migration
Source: EMBO J. 2024 Dec 20;44(3):767–80. doi: 10.1038/s44318-024-00326-8 (PMC11790904; doi:10.1038/s44318-024-00326-8)
Supplement: Supplementary file 8 — Source data Fig. 2 [file 44318_2024_326_MOESM8_ESM.zip › Fig.2/Fig. 2E.xlsx]

## Sheet: Fig. 2E
Statistical source data for Fig. 2E: Leading process length of migrating WT or shootin1 KO olfactory interneurons (μm).
Number of neurons	WT	Shootin1 KO		Normality test	D'Agostino & Pearson normality test
1	34.0436	30.7742			WT	Shootin1 KO
2	34.7999	28.6243		Number of neurons	10	10
3	48.449	28.9126		K2	2.62068	4.43213
4	43.9352	24.8913		P value	0.269728	0.109038
5	34.7353	22.283		Passed normality test (alpha=0.05)?	Yes	Yes
6	55.756	26.1045
7	48.8668	25.3265		Statistical test	Two-tailed unpaired Welch's t test
8	18.159	32.3519		P value	0.00236975
9	44.1112	30.9991		Significantly different (P < 0.05)?	Yes
10	42.1421	15.5594		Welch-corrected t, df	3.77, 12.8
				F, DFn, Dfd	4.45, 9, 9
				P value	0.0365
Average	40.4998	26.5827		95% CI of difference	-21.9 to -5.93
SEM	3.33333	1.57981
