# Supplementary material for: Mechanical signaling through membrane tension induces somal translocation during neuronal migration
Source: EMBO J. 2024 Dec 20;44(3):767–80. doi: 10.1038/s44318-024-00326-8 (PMC11790904; doi:10.1038/s44318-024-00326-8)
Supplement: Supplementary file 8 — Source data Fig. 2 [file 44318_2024_326_MOESM8_ESM.zip › Fig.2/Fig. 2F.xlsx]

## Sheet: WT
Time (min)	[Ca2+]i (F/F0)
0	0.905859
5	1.39162
10	1.2332
15	1.21675
20	0.99202
25	1.11702
30	0.851738
35	1.01206
40	0.956769
45	0.829705
50	1.00461
55	0.882518
60	0.985851
65	0.822046
70	0.889661
75	0.811267
80	0.893973
85	0.829502
90	0.917633
95	0.845514
100	0.867716
105	0.879296
110	0.768937
115	0.946837
120	0.866662
125	0.85066
130	0.779702
135	0.792095
140	0.833837
145	0.749429
150	0.842586
155	0.79103
160	0.841426
165	0.723048
170	1.35762
175	1.44773
180	1.07831
185	1.05622
190	0.993816
195	0.884853
200	0.930383
205	0.9301
210	0.949633
215	0.907183
220	0.900464
225	0.789315
230	0.826318
235	0.746561
240	0.816779
245	0.731887
250	0.893162
255	0.921645
260	0.87438
265	0.742154
270	0.743198
275	0.747583
280	0.779199
285	0.746303
290	0.762942
295	0.78449
300	0.792013
305	0.786616
310	0.838528
315	0.775575
320	0.751346
325	0.82684
330	1.60883
335	1.3153
340	0.970552
345	0.953747
350	0.990355
355	1.09566
360	0.806935
365	0.877903
370	0.969015
375	0.822188
380	0.807498
385	0.840832
390	0.807137
395	0.787986
400	0.844538
405	0.789434
410	0.829845
415	0.788505
420	0.773872
425	0.76115
430	0.824317
435	0.80282
440	0.841052
445	0.766816
450	0.78408
455	0.816171
460	0.774719
465	0.818641
470	0.816201
475	0.759428
480	0.782216
485	0.784272
490	0.744231
495	0.768792
500	0.626904
505	0.749729
510	0.729907
515	0.721219
520	0.765845
525	0.800785
530	0.719688
535	0.750343
540	0.710974
545	0.735608
550	0.729808
555	0.815871
560	0.819909
565	0.753141
570	0.757102
575	0.75009
580	0.776395
585	0.682164
590	0.689385
595	0.76031
600	0.70624
605	0.717375
610	0.614653
615	0.670764
620	0.674146
625	0.730635
630	0.730241
635	0.731071
640	0.698835
645	0.710445
650	0.748882
655	0.650156
660	0.708518
665	0.680179
670	0.650268
675	0.759526
680	0.719313
685	0.749888
690	0.729582
695	0.774457
700	0.633567
705	0.729786
710	0.67038
715	0.675048
720	0.675444
725	0.751741
730	0.652962
735	0.592351
740	0.707318
745	0.68534
750	0.642982
755	0.776059
760	0.719896
765	0.651085
770	0.826384
775	1.84299
780	1.48907
785	1.17023
790	1.22147
795	1.09592
800	1.00494
805	1.0221
810	0.929341
815	0.967685
820	0.911005
825	0.904155
830	0.844742
835	0.840149
840	0.781647
845	0.764283
850	0.721847
855	0.779452
860	0.811644
865	0.797678
870	0.858138
875	0.751727
880	0.805521
885	0.857954
890	0.753441
895	0.86267
900	0.875842
905	0.789305
910	1.91566
915	1.30758
920	1.43838
925	1.09174
930	1.0722
935	0.972962
940	0.960813
945	0.852922
950	0.849912
955	0.845986
960	0.832979
965	0.880008
970	0.823179
975	0.777274
980	0.776997
985	0.817043
990	0.856997
995	0.728783
1000	0.756025
1005	0.769423
1010	0.864038
1015	0.726725
1020	0.989507
1025	1.53671
1030	1.27613
1035	0.997019
1040	0.931264
1045	0.884206
1050	0.924205
1055	3.24327
1060	4.58601
1065	2.54903
1070	1.89398
1075	1.50007
1080	1.25214
1085	1.35096
1090	1.0617
1095	1.01628
1100	1.01848
1105	0.884744
1110	0.860088
1115	0.982842
1120	0.95142
1125	1.91682
1130	1.73207
1135	1.39484
1140	1.24427
1145	1.08586
1150	1.03823
1155	1.07041
1160	0.992536
1165	0.95683
1170	0.797299
1175	0.990375
1180	0.870619
1185	0.805712
1190	0.874523
1195	0.774659
1200	0.798156
1205	0.738044
1210	1.35009
1215	1.19526
1220	1.06713
1225	0.957298
1230	0.997636
1235	0.977056
1240	0.926235
1245	2.99563
1250	2.01833
1255	1.57827
1260	1.56376
1265	3.25025
1270	1.79556
1275	1.74359
1280	1.57055
1285	1.43055
1290	1.14892
1295	1.31139
1300	1.27365
1305	1.05794
1310	1.10987
1315	1.04692
1320	1.02526
1325	0.933916
1330	0.936166
1335	0.861511
1340	0.934446
1345	0.888128
1350	1.02189
1355	0.883423
1360	0.864567
1365	0.682239
1370	0.908834
1375	0.772091
1380	0.717047
1385	0.863196
1390	0.900429
1395	0.849964
1400	0.734812
1405	0.796227
1410	0.824863
1415	0.846475
1420	0.852547
1425	0.821121
1430	0.810435
1435	0.796111
1440	0.788394
1445	0.699452
1450	0.799028
1455	0.719844
1460	0.819446
1465	0.733073
1470	0.847596
1475	0.820489
1480	0.637157
1485	0.721313
1490	0.854124
1495	0.804002
1500	0.743958
1505	0.762151
1510	0.786358
1515	0.806639
1520	0.770493
1525	0.826411
1530	0.642762
1535	0.831093
1540	0.79362
1545	0.722155
1550	0.827469
1555	0.780785
1560	0.863495
1565	0.658673
1570	0.734658
1575	0.685258
1580	0.751006
1585	0.816777
1590	0.747279
1595	0.688212
1600	0.793178
1605	0.620122
1610	1.84303
1615	1.36735
1620	1.26212
1625	1.0211
1630	0.974085
1635	0.956273
1640	0.956392
1645	0.866323
1650	0.805402
1655	0.837921
1660	0.84837
1665	0.839173
1670	4.22062
1675	2.60079
1680	1.87333
1685	1.5322
1690	2.6895
1695	2.08887
1700	1.58679
1705	1.33688
1710	1.32507
1715	1.1168
1720	1.08924
1725	1.09971
1730	1.09174
1735	1.14652
1740	1.07884
1745	1.08613
1750	2.60785
1755	1.94138
1760	1.79605
1765	1.57488
1770	1.10113
1775	2.61351
1780	2.14229
1785	1.91713
1790	1.38551
1795	1.30361
1800	1.19275

## Sheet: Shootin1 KO
Time (min)	[Ca2+]i (F/F0)
0	0.81519
5	0.826076
10	0.822332
15	0.782372
20	0.799002
25	0.78814
30	0.768095
35	0.793457
40	0.840532
45	0.814944
50	0.836009
55	0.800861
60	0.899083
65	0.811854
70	0.842622
75	0.850722
80	0.851246
85	0.844258
90	0.796541
95	0.824521
100	0.79894
105	0.831781
110	0.846736
115	0.83782
120	0.815929
125	0.784996
130	0.795318
135	0.834773
140	0.809936
145	0.801602
150	0.776883
155	0.8036
160	0.781989
165	0.859922
170	0.802395
175	0.808547
180	0.789516
185	0.810332
190	0.817998
195	0.832664
200	0.81618
205	0.784713
210	0.77644
215	0.816631
220	0.802385
225	0.811569
230	0.850259
235	0.801063
240	0.792526
245	0.837306
250	0.826139
255	0.803632
260	0.775865
265	0.806822
270	0.862014
275	0.832275
280	0.832675
285	0.824654
290	0.819422
295	0.817994
300	0.827563
305	0.886875
310	0.855293
315	0.834777
320	0.784351
325	0.852538
330	0.813982
335	0.876045
340	0.867174
345	0.827271
350	0.830935
355	0.798111
360	0.859042
365	0.849075
370	0.851376
375	0.860416
380	0.806313
385	0.862307
390	0.909014
395	0.918587
400	0.911219
405	0.84055
410	0.873575
415	0.898902
420	0.835632
425	0.836711
430	0.965011
435	0.890705
440	0.862585
445	0.810012
450	0.884087
455	0.890804
460	0.808553
465	0.869371
470	0.815398
475	0.88767
480	0.860296
485	0.832601
490	0.826555
495	0.850841
500	0.855308
505	0.842449
510	0.855252
515	0.924811
520	0.93559
525	0.883972
530	0.877412
535	0.927751
540	0.835654
545	0.853139
550	0.880193
555	0.824958
560	0.943819
565	0.929184
570	0.957605
575	1.0848
580	1.19707
585	1.08889
590	1.02616
595	1.10983
600	1.03568
605	0.999118
610	0.984049
615	0.986805
620	0.946549
625	0.958947
630	0.926411
635	0.952071
640	0.945595
645	0.946907
650	0.93227
655	0.889253
660	0.972765
665	0.958634
670	0.929735
675	1.01754
680	0.980408
685	1.07763
690	1.11482
695	1.04219
700	1.06224
705	1.04744
710	1.04554
715	1.02032
720	0.955882
725	1.02283
730	1.04438
735	1.00213
740	1.04728
745	1.0067
750	1.32783
755	1.20084
760	1.05633
765	1.119
770	1.09488
775	1.00892
780	1.0491
785	0.946902
790	0.988522
795	0.999465
800	0.982162
805	0.955012
810	0.943663
815	1.04616
820	0.986019
825	0.988259
830	1.04879
835	1.15377
840	1.09036
845	1.12122
850	1.08933
855	1.05225
860	1.02429
865	1.08223
870	1.0131
875	1.04195
880	1.13678
885	0.993471
890	1.07493
895	1.01086
900	1.04644
905	1.00684
910	1.01185
915	1.01377
920	1.02647
925	1.02633
930	1.02134
935	1.05353
940	1.05864
945	1.07448
950	0.98842
955	1.00994
960	1.00548
965	0.991305
970	1.09076
975	1.12743
980	0.986829
985	1.05592
990	1.12247
995	1.03276
1000	1.02922
1005	1.13766
1010	0.97774
1015	0.957545
1020	1.05397
1025	1.02809
1030	0.969941
1035	1.02642
1040	1.09966
1045	1.10224
1050	1.12466
1055	1.07052
1060	1.04705
1065	1.02258
1070	1.05199
1075	1.07962
1080	0.998889
1085	1.02653
1090	1.04814
1095	0.997228
1100	1.02052
1105	1.00315
1110	1.10624
1115	1.08105
1120	1.15312
1125	1.09126
1130	1.21623
1135	1.23386
1140	1.1715
1145	1.15441
1150	1.14825
1155	1.13533
1160	1.1614
1165	1.12749
1170	1.13816
1175	1.07605
1180	1.1017
1185	1.05425
1190	1.12831
1195	1.02092
1200	1.00663
1205	1.05836
1210	1.13179
1215	1.07849
1220	1.0902
1225	1.13223
1230	1.07161
1235	1.16021
1240	1.08369
1245	1.12889
1250	1.09357
1255	1.09629
1260	1.10427
1265	1.04639
1270	1.17504
1275	1.03324
1280	1.0109
1285	1.05399
1290	1.06031
1295	0.977807
1300	0.994754
1305	1.07599
1310	1.0014
1315	1.05978
1320	1.05679
1325	1.09091
1330	1.01992
1335	1.09748
1340	1.05815
1345	0.97024
1350	1.41292
1355	1.23977
1360	1.43533
1365	1.37443
1370	1.37182
1375	1.32723
1380	1.84821
1385	2.09226
1390	2.586
1395	2.31322
1400	1.9512
1405	1.75309
1410	1.69909
1415	1.52126
1420	1.40162
1425	1.32886
1430	1.26843
1435	1.15861
1440	1.16387
1445	1.12238
1450	1.18063
1455	1.12867
1460	1.21191
1465	1.12001
1470	1.12113
1475	1.09567
1480	1.0317
1485	1.07598
1490	0.979846
1495	1.0847
1500	0.997923
1505	1.01344
1510	0.977654
1515	1.03275
1520	0.996451
1525	1.00337
1530	0.959787
1535	0.974609
1540	0.949493
1545	1.01396
1550	1.01826
1555	0.970777
1560	0.932037
1565	1.02813
1570	1.04336
1575	1.00182
1580	0.956318
1585	1.02451
1590	1.01138
1595	1.01819
1600	0.978453
1605	0.982386
1610	1.04793
1615	0.969996
1620	0.968578
1625	1.03457
1630	1.02824
1635	0.967259
1640	0.934213
1645	0.995984
1650	0.951121
1655	0.958474
1660	0.959587
1665	1.01535
1670	0.944018
1675	0.958211
1680	0.9391
1685	0.953345
1690	0.95629
1695	0.913912
1700	0.946254
1705	0.973516
1710	0.976689
1715	1.01148
1720	0.938601
1725	0.942071
1730	0.916653
1735	0.926707
1740	0.939572
1745	0.945834
1750	0.969516
1755	0.934716
1760	0.884526
1765	0.943618
1770	0.939544
1775	0.919931
1780	0.98536
1785	0.966584
1790	0.92839
1795	0.899916
1800	0.911653
