# Supplementary material for: Mechanical signaling through membrane tension induces somal translocation during neuronal migration
Source: EMBO J. 2024 Dec 20;44(3):767–80. doi: 10.1038/s44318-024-00326-8 (PMC11790904; doi:10.1038/s44318-024-00326-8)
Supplement: Supplementary file 8 — Source data Fig. 2 [file 44318_2024_326_MOESM8_ESM.zip › Fig.2/Fig. 2G.xlsx]

## Sheet: Fig. 2G
Statistical source data for Fig. 2G: The frequency of ca2+ transients in migrating WT or shootin1 KO olfactory interneurons (/min).
Number of neurons	WT	Shootin1 KO		Normality test	D'Agostino & Pearson normality test
1	0.266667	0			WT	Shootin1 KO
2	0.066667	0		Number of neurons	10	10
3	0	0		K2	0.750314	3.91293
4	0.133333	0.1		P value	0.687182	0.141357
5	0.233333	0		Passed normality test (alpha=0.05)?	Yes	Yes
6	0.266667	0
7	0.033333	0.166667		Statistical test	Two-tailed unpaired Student's t test
8	0.033333	0		P value	0.0241279
9	0.4	0		Significantly different (P < 0.05)?	Yes
10	0.233333	0.2		Welch-corrected t, df	2.46, 18
				F, DFn, Dfd	2.82, 9, 9
				P value	0.139
Average	0.166667	0.0466667		95% CI of difference	-0.222 to -0.0176
SEM	0.0418699	0.0249444
