# Supplementary material for: Mechanical signaling through membrane tension induces somal translocation during neuronal migration
Source: EMBO J. 2024 Dec 20;44(3):767–80. doi: 10.1038/s44318-024-00326-8 (PMC11790904; doi:10.1038/s44318-024-00326-8)
Supplement: Supplementary file 8 — Source data Fig. 2 [file 44318_2024_326_MOESM8_ESM.zip › Fig.2/Fig. 2H/Fig.2H.xlsx]

## Sheet: Before stretch
Time (min)	[Ca2+]i (F/F0)
0	1.26415
5	1.08511
10	1.07846
15	1.13701
20	1.08925
25	1.07414
30	0.992514
35	0.882228
40	0.958553
45	0.902449
50	0.987617
55	0.864956
60	0.902957
65	0.912274
70	0.875802
75	0.868521
80	0.833077
85	0.849232
90	0.841048
95	0.796015
100	0.807028
105	0.796388
110	0.769271
115	0.822604
120	0.867538
125	0.898864
130	0.834883
135	0.801701
140	0.845055
145	0.766298
150	0.771445
155	0.855466
160	0.835083
165	0.841815
170	0.803703
175	0.868727
180	0.78375
185	0.76945
190	0.754815
195	0.871078
200	0.836236
205	0.825342
210	0.808711
215	1.07857
220	1.05131
225	1.06744
230	0.906115
235	0.90266
240	1.0023
245	1.03269
250	0.878988
255	0.904168
260	0.918704
265	1.08753
270	0.965507
275	0.89846
280	0.893333
285	1.14628
290	0.972765
295	0.954883
300	0.96498
305	0.884041
310	0.882456
315	0.842633
320	1.12582
325	1.14581
330	0.995455
335	0.942095
340	0.997623
345	1.02903
350	1.07274
355	0.951955
360	0.910516
365	0.898791
370	0.862163
375	0.805866
380	0.817588
385	0.777699
390	0.781855
395	0.807769
400	0.833047
405	0.766124
410	0.921722
415	0.861703
420	0.971704
425	0.943005
430	0.963072
435	1.20554
440	1.11685
445	1.03952
450	0.968126
455	0.941911
460	0.935248
465	0.990084
470	0.972474
475	1.08301
480	0.967216
485	0.986622
490	1.07258
495	1.0812
500	1.08826
505	1.04245
510	0.964951
515	0.912704
520	1.03024
525	0.89041
530	0.862701
535	0.862308
540	0.840721
545	0.893254
550	0.812859
555	0.905821
560	0.822999
565	0.737155
570	0.848405
575	0.849617
580	0.81201
585	0.848878
590	0.836332
595	0.759396
600	0.713788
605	0.907747
610	0.920838
615	0.879289
620	0.970914
625	0.823334
630	0.872784
635	0.901297
640	0.90443
645	0.838907
650	0.859214
655	0.883373
660	0.800391
665	0.769312
670	0.795368
675	0.933828
680	0.917657
685	0.859748
690	0.833038
695	0.843175
700	0.849485
705	0.735918
710	0.800445
715	0.719441
720	0.781915
725	0.862045
730	0.914077
735	0.87957
740	0.992585
745	0.951863
750	1.04473
755	1.05304
760	1.13684
765	1.04935
770	1.00046
775	1.25954
780	1.10661
785	1.00841
790	1.27111
795	1.12948
800	1.19645
805	1.46427
810	3.05645
815	4.30812
820	3.07679
825	2.46022
830	2.00088
835	1.68492
840	1.4689
845	1.38805
850	1.17672
855	1.13905
860	1.02229
865	1.04718
870	0.948922
875	1.11013
880	1.04233
885	1.05008
890	1.0686
895	1.01155
900	1.07132

## Sheet: 20% stretch
Time (min)	[Ca2+]i (F/F0)
0	0.906854
5	0.802286
10	0.804014
15	0.775071
20	0.830008
25	0.717853
30	0.686797
35	0.600727
40	0.628939
45	0.587773
50	0.598951
55	0.564507
60	0.55786
65	0.528175
70	0.484082
75	0.503676
80	0.493525
85	0.46352
90	0.443232
95	0.473625
100	0.49881
105	0.529571
110	0.530147
115	0.496908
120	0.587311
125	0.640591
130	0.608114
135	0.561856
140	0.61197
145	0.581303
150	0.508848
155	0.632003
160	0.763474
165	1.01611
170	1.11535
175	1.10571
180	1.31411
185	1.53179
190	1.70236
195	1.51991
200	1.1581
205	1.35513
210	1.17017
215	0.958669
220	1.96108
225	1.44734
230	1.08776
235	0.970784
240	1.09962
245	1.18321
250	0.983387
255	1.04088
260	0.960731
265	1.03794
270	1.0343
275	0.98759
280	1.08523
285	0.826991
290	0.800262
295	0.996251
300	0.982392
305	1.08319
310	1.28201
315	1.20718
320	1.2741
325	1.25861
330	1.27149
335	0.910784
340	0.92908
345	0.775352
350	0.780879
355	0.634337
360	0.769131
365	0.870666
370	0.912574
375	0.775151
380	0.706475
385	0.659752
390	0.617242
395	0.522539
400	0.584847
405	0.828041
410	0.891159
415	0.716544
420	0.653972
425	0.614896
430	0.606462
435	0.677825
440	0.634593
445	0.574094
450	0.5036
455	0.736579
460	0.701001
465	0.882446
470	0.707283
475	0.586075
480	0.529466
485	0.600566
490	0.741231
495	0.637142
500	0.736908
505	0.858302
510	1.53993
515	1.58771
520	2.05032
525	1.53575
530	0.995409
535	0.82441
540	0.800746
545	0.627954
550	0.606665
555	0.54031
560	0.721083
565	0.84991
570	1.0134
575	0.792935
580	0.701233
585	0.647323
590	0.582718
595	0.564461
600	0.524954
605	0.498333
610	0.554546
615	0.519052
620	0.49228
625	0.479516
630	0.452308
635	0.4616
640	0.426975
645	0.397767
650	0.409919
655	1.03936
660	0.82859
665	0.697395
670	0.600027
675	0.550903
680	0.652958
685	0.549997
690	0.571112
695	0.509344
700	0.496
705	0.502821
710	0.66428
715	0.726678
720	0.794332
725	0.615747
730	0.593184
735	0.542189
740	0.495575
745	0.484155
750	0.493414
755	0.505436
760	0.447528
765	0.432505
770	0.505714
775	0.601892
780	0.664862
785	0.716568
790	0.860202
795	0.832144
800	1.00683
805	1.18469
810	3.94122
815	2.52123
820	1.40113
825	2.34733
830	2.29946
835	2.89727
840	4.01543
845	4.13217
850	2.90129
855	3.82034
860	2.5065
865	1.56075
870	3.06201
875	3.71279
880	2.84018
885	2.32107
890	2.9297
895	3.12127
900	1.62383
