# Supplementary material for: Mechanical signaling through membrane tension induces somal translocation during neuronal migration
Source: EMBO J. 2024 Dec 20;44(3):767–80. doi: 10.1038/s44318-024-00326-8 (PMC11790904; doi:10.1038/s44318-024-00326-8)
Supplement: Supplementary file 8 — Source data Fig. 2 [file 44318_2024_326_MOESM8_ESM.zip › Fig.2/Fig. 2I/Fig.2I.xlsx]

## Sheet: Before stretch
Time (min)	[Ca2+]i (F/F0)
0	2.67801
5	3.16009
10	2.96562
15	2.84057
20	3.26362
25	2.73409
30	2.32137
35	2.18664
40	1.96049
45	1.48088
50	1.33591
55	1.27624
60	1.11207
65	1.25229
70	0.848797
75	0.864331
80	1.14506
85	0.876548
90	0.897907
95	1.00078
100	0.739713
105	0.748909
110	0.827652
115	0.589932
120	0.747878
125	0.73587
130	0.693429
135	0.682934
140	0.62251
145	0.742022
150	0.623142
155	0.650215
160	0.68319
165	0.685205
170	0.541904
175	0.71158
180	0.68007
185	0.648183
190	0.63227
195	0.700591
200	0.587942
205	0.657409
210	0.73746
215	0.667475
220	0.552498
225	0.624738
230	0.627578
235	0.619072
240	0.625055
245	0.6062
250	0.585484
255	0.564181
260	0.792508
265	0.909931
270	1.1807
275	1.01367
280	1.04537
285	0.859795
290	0.855075
295	0.781256
300	0.798147
305	0.669339
310	0.785291
315	0.717893
320	0.656298
325	0.697182
330	0.600971
335	0.638421
340	0.609219
345	0.648008
350	0.719586
355	0.621737
360	0.655181
365	0.599949
370	0.835291
375	1.32094
380	1.70486
385	2.3981
390	3.24165
395	2.49137
400	2.38055
405	1.83039
410	1.79117
415	1.53978
420	1.5095
425	1.37576
430	1.13654
435	1.11697
440	1.0193
445	0.996457
450	0.842362
455	0.905435
460	0.843637
465	0.800648
470	0.794797
475	0.785542
480	0.930347
485	0.731411
490	0.628445
495	0.711225
500	0.697013
505	1.10451
510	1.23962
515	1.6846
520	2.40393
525	2.2706
530	2.24501
535	2.07603
540	1.32854
545	1.26671
550	1.33457
555	1.34894
560	1.37197
565	1.18287
570	1.01869
575	1.20699
580	0.900185
585	0.957967
590	0.926723
595	0.88653
600	0.818276
605	0.905174
610	0.814481
615	0.835977
620	0.770583
625	0.793179
630	0.778968
635	0.807253
640	1.03242
645	0.843746
650	0.689841
655	0.74644
660	0.72499
665	0.906345
670	0.8734
675	0.769167
680	0.752798
685	0.648702
690	0.742056
695	0.749568
700	0.576441
705	0.876099
710	0.804536
715	0.735227
720	0.822848
725	0.710857
730	0.591666
735	0.671769
740	0.746836
745	0.712757
750	0.727339
755	0.778313
760	0.677222
765	0.714012
770	0.765359
775	0.662667
780	0.612973
785	0.756448
790	0.666298
795	0.739184
800	0.800618
805	0.844159
810	0.746715
815	0.781589
820	0.680237
825	0.685796
830	0.747212
835	0.63292
840	0.70058
845	0.54802
850	0.686819
855	0.645308
860	0.676899
865	0.553508
870	0.663833
875	0.754172
880	0.671027
885	0.64128
890	0.62165
895	0.581385
900	0.670469

## Sheet: 20% stretch
Time (min)	[Ca2+]i (F/F0)
0	0.634491
5	0.690923
10	0.665265
15	0.676141
20	0.730101
25	1.53103
30	2.04643
35	2.26996
40	2.36639
45	2.65025
50	2.20677
55	1.74418
60	1.56128
65	1.70523
70	1.5556
75	1.51917
80	1.20193
85	1.20598
90	1.41258
95	2.47569
100	2.89146
105	3.72449
110	3.80499
115	4.08477
120	3.73132
125	3.81346
130	3.40961
135	2.91117
140	2.85811
145	2.70549
150	1.98485
155	1.81838
160	1.65426
165	1.37424
170	1.3653
175	1.31324
180	1.20761
185	1.21307
190	1.12583
195	1.09779
200	0.998341
205	1.06288
210	1.0209
215	1.03077
220	0.980097
225	0.919942
230	0.907903
235	0.900257
240	0.863549
245	0.842736
250	0.763553
255	0.785421
260	0.81645
265	0.727618
270	0.847935
275	0.902668
280	0.788442
285	0.834165
290	0.908842
295	0.7651
300	0.750884
305	0.778493
310	0.746147
315	0.68011
320	0.597412
325	0.685474
330	0.689506
335	0.69407
340	0.743038
345	0.742222
350	0.66212
355	0.686507
360	0.633937
365	0.655177
370	0.74355
375	0.593018
380	0.642335
385	0.665476
390	0.615624
395	0.712534
400	0.550579
405	0.696532
410	0.706226
415	0.56458
420	0.674069
425	0.602131
430	0.581536
435	0.633606
440	0.526528
445	0.605859
450	0.574519
455	0.533434
460	0.64839
465	0.532297
470	0.600539
475	0.548798
480	0.526173
485	0.522737
490	0.559951
495	0.587361
500	0.697843
505	0.710201
510	0.61336
515	0.624862
520	0.69736
525	0.597806
530	0.630928
535	0.597494
540	0.624203
545	0.540925
550	0.650862
555	0.63601
560	0.64226
565	0.78218
570	0.652605
575	0.631131
580	0.803472
585	0.653245
590	0.663146
595	0.682505
600	0.603336
605	0.632409
610	0.585931
615	0.612041
620	0.593096
625	0.591311
630	0.646207
635	0.575297
640	0.603468
645	0.587341
650	0.543145
655	0.63434
660	0.571546
665	0.607657
670	0.607436
675	0.514834
680	0.518504
685	0.524832
690	0.575344
695	0.591794
700	0.502612
705	0.525148
710	0.606208
715	0.558637
720	0.562118
725	0.573568
730	0.800675
735	0.745394
740	0.788808
745	0.907317
750	0.933169
755	0.998963
760	0.849402
765	1.1032
770	1.12671
775	1.3449
780	1.05547
785	1.10004
790	0.907599
795	0.941681
800	0.915725
805	0.906015
810	1.08759
815	0.886094
820	1.00918
825	0.886192
830	0.857263
835	0.823058
840	0.817354
845	0.703756
850	0.852864
855	0.825855
860	0.797054
865	0.755924
870	0.767837
875	0.796006
880	0.685827
885	0.732957
890	0.68236
895	0.688659
900	0.638638
