# Supplementary material for: Mechanical signaling through membrane tension induces somal translocation during neuronal migration
Source: EMBO J. 2024 Dec 20;44(3):767–80. doi: 10.1038/s44318-024-00326-8 (PMC11790904; doi:10.1038/s44318-024-00326-8)
Supplement: Supplementary file 8 — Source data Fig. 2 [file 44318_2024_326_MOESM8_ESM.zip › Fig.2/Fig. 2J.xlsx]

## Sheet: Fig. 2J
Statistical source data for Fig. 2J: The frequency of Ca2+ transients in migrating orfactory interneurons before and after 20% stretch (/min).
	Parallel		Perpendicular
Number of neurons	Before stretch	20% stretch	Before stretch	20% stretch
1	0.133333	0.466667	0.2	0.133333		Normality test	D'Agostino & Pearson normality test
2	0.333333	0.466667	0.266667	0.2			Parallel		Perpendicular
3	0.4	0.466667	0.133333	0.133333			Before stretch	20% stretch	Before stretch	20% stretch
4	0.266667	0.2	0.266667	0.266667		Number of neurons	11	11	12	12
5	0.066667	0.133333	0.066667	0.066667		K2	1.04318	3.75088	0.424231	1.07057
6	0.133333	0.333333	0.133333	0		P value	0.593576	0.153288	0.808871	0.585502
7	0.133333	0.333333	0.133333	0.066667		Passed normality test (alpha=0.05)?	Yes	Yes	Yes	Yes
8	0.266667	0.266667	0.333333	0.266667
9	0.466667	0.466667	0.2	0.266667		Statistical test	Two-tailed paired t-test
10	0	0.2	0.2	0.2			Pallalel	Perpendicular
11	0.066667	0.2	0.2	0.333333			Before stretch vs 20% stretch	Before stretch vs 20% stretch
12			0.133333	0.333333		P value	0.0080475	0.999998
						Significantly different (P < 0.05)?	Yes	No
						t, df	3.30, 10	0.00000306, 11
Average	0.206061	0.321212	0.188889	0.188889		95% CI of difference	0.0373 to 0.193	-0.0599 to 0.0599
SEM	0.0453534	0.0389957	0.0214513	0.031605
