# Supplementary material for: Mechanical signaling through membrane tension induces somal translocation during neuronal migration
Source: EMBO J. 2024 Dec 20;44(3):767–80. doi: 10.1038/s44318-024-00326-8 (PMC11790904; doi:10.1038/s44318-024-00326-8)
Supplement: Supplementary file 9 — Source data Fig. 3 [file 44318_2024_326_MOESM9_ESM.zip]

Archive with 13 entries (10 files):
- Fig.3/
- Fig.3/Fig. 3A.xlsx
- Fig.3/Fig. 3B.xlsx
- Fig.3/Fig. 3C/
- Fig.3/Fig. 3C/DAPI.tif
- Fig.3/Fig. 3C/Tmem63b.tif
- Fig.3/Fig. 3D/
- Fig.3/Fig. 3D/Doublecortin.tif
- Fig.3/Fig. 3D/Tmem63b.tif
- Fig.3/Fig. 3E.xlsx
- Fig.3/Fig. 3F.xlsx
- Fig.3/Fig. 3G.xlsx
- Fig.3/Fig. 3H.xlsx
