# Supplementary material for: Mechanical signaling through membrane tension induces somal translocation during neuronal migration
Source: EMBO J. 2024 Dec 20;44(3):767–80. doi: 10.1038/s44318-024-00326-8 (PMC11790904; doi:10.1038/s44318-024-00326-8)
Supplement: Supplementary file 9 — Source data Fig. 3 [file 44318_2024_326_MOESM9_ESM.zip › Fig.3/Fig. 3A.xlsx]

## Sheet: Fig. 3A
Statistical source data for Fig. 3A: The frequency of Ca2+ transients in migrating orfactory interneurons before and after treatment with vehicle control or 5 μM GsMTx4 (/min).
	Control		GsMTx4
Number of neurons	Before treatment	After treatment	Before treatment	After treatment
1	0.666667	0.533333	0.266667	0.133333		Normality test	D'Agostino & Pearson normality test
2	0.066667	0.133333	0.266667	0.133333			Control		GsMTx4
3	0.2	0.466667	0.266667	0.133333			Before treatment	After treatment	Before treatment	After treatment
4	0.266667	0.133333	0.4	0.066667		Number of neurons	12	12	13	13
5	0.466667	0.533333	0.2	0.2		K2	6.30463	1.57784	0.410652	10.6791
6	0.333333	0.2	0.466667	0.2		P value	0.042753	0.454336	0.814382	0.00479811
7	0.2	0.133333	0.2	0.2		Passed normality test (alpha=0.05)?	No	Yes	Yes	No
8	0.333333	0.4	0.2	0.2
9	0.866667	0.8	0.4	0.333333		Statistical test	Two-tailed Wilcoxon signed-rank test
10	0.266667	0.333333	0.133333	0.2			Control	GsMTx4
11	0.2	0.066667	0.066667	0			Before treatment vs After treatment	Before treatment vs After treatment
12	0.333333	0.266667	0.266667	0.133333		P value	0.322266	0.0234375
13			0.466667	0.533333		Significantly different (P < 0.05)?	No	Yes
						Sum of positive and negative ranks	25.5 , -52.5	10, -75
Average	0.35	0.333333	0.276923	0.189743		Sum of signed ranks (W)	-27	-65
SEM	0.0641573	0.0635642	0.0344647	0.0360801		CI of difference	96.14% CI of difference, -0.133 to 0.0667	97.75% CI of difference, -0.133 to 0
