# Supplementary material for: Mechanical signaling through membrane tension induces somal translocation during neuronal migration
Source: EMBO J. 2024 Dec 20;44(3):767–80. doi: 10.1038/s44318-024-00326-8 (PMC11790904; doi:10.1038/s44318-024-00326-8)
Supplement: Supplementary file 9 — Source data Fig. 3 [file 44318_2024_326_MOESM9_ESM.zip › Fig.3/Fig. 3B.xlsx]

## Sheet: Fig. 3B
Statistical source data for Fig. 3B: Expression of mechanosensitive ion channels in orfactory interneurons.
Number of experiments	Piezo1	Piezo2	TRPC1	TRPC3	TRPC5	TRPC6	TRPV2	TRPV4	TRPA1	TACAN	Tmem63a	Tmem63b
1	0.002668	0.000475	0.003173	0.000265	0.00029	0.000131	0.003285	0.00052	2.27e-05	0.004456	0.001245	0.043285
2	0.015093	0.000255	0.003173	0.000502	0.001161	0.000233	0.002307	0.006801	0.000186	0.005299	0.001061	0.038208
3	0.00026	0.001511	0.003721	0.003594	0.000397	0.000148	0.003195	0.000402	0.000301	0.004275	0.004645	0.032352
4	0.004979	0.00142	0.003747	0.00292	0.000348	0.000131	0.002291	0.000292	2.11e-05	0.004072	0.004613	0.028956
Average	0.00575	0.00091525	0.0034535	0.00182025	0.000549	0.00016075	0.0027695	0.00200375	0.0001327	0.0045255	0.002891	0.0357003
SEM	0.00325992	0.000321383	0.000162034	0.00084223	0.000205169	2.44144e-05	0.000272283	0.00159976	6.81422e-05	0.000269497	0.00100416	0.00316903
