# Supplementary material for: Mechanical signaling through membrane tension induces somal translocation during neuronal migration
Source: EMBO J. 2024 Dec 20;44(3):767–80. doi: 10.1038/s44318-024-00326-8 (PMC11790904; doi:10.1038/s44318-024-00326-8)
Supplement: Supplementary file 9 — Source data Fig. 3 [file 44318_2024_326_MOESM9_ESM.zip › Fig.3/Fig. 3E.xlsx]

## Sheet: Before stretch
Time (min)	[Ca2+]i (F/F0)
0	0.762921
5	0.864539
10	0.771186
15	0.731563
20	0.786331
25	0.785228
30	0.690495
35	0.726511
40	0.689998
45	0.726515
50	0.670454
55	0.671555
60	0.631056
65	0.671448
70	0.708238
75	0.691905
80	0.688419
85	0.681533
90	0.703303
95	0.707947
100	0.688364
105	0.719105
110	0.986618
115	0.824421
120	0.864392
125	0.811414
130	0.779696
135	0.762716
140	0.718283
145	0.735927
150	0.729598
155	0.682861
160	0.687934
165	0.708025
170	0.714642
175	0.725296
180	0.751874
185	0.752774
190	0.706545
195	0.736964
200	0.735989
205	0.746586
210	0.708824
215	0.704607
220	0.728614
225	0.739617
230	0.729797
235	0.688291
240	1.66615
245	1.62293
250	2.40223
255	2.04141
260	1.73734
265	1.62793
270	2.47062
275	2.5199
280	2.94749
285	2.40841
290	2.13654
295	1.8105
300	1.6469
305	2.70024
310	2.17142
315	1.93288
320	1.66459
325	1.45511
330	1.35078
335	1.32314
340	1.22147
345	1.11771
350	1.00597
355	1.01618
360	0.98126
365	0.964251
370	0.939095
375	0.848316
380	0.874736
385	0.881831
390	0.930533
395	0.922272
400	0.86154
405	0.804299
410	0.776325
415	0.833808
420	0.728471
425	0.708244
430	0.734084
435	0.719106
440	0.715596
445	0.723987
450	0.719232
455	0.761604
460	1.90235
465	2.53114
470	2.89454
475	2.90439
480	2.27085
485	1.88451
490	1.58168
495	1.4081
500	1.16789
505	1.14304
510	1.07777
515	1.12224
520	0.942715
525	0.955808
530	0.902018
535	0.925712
540	0.887675
545	0.873139
550	0.863415
555	0.899594
560	0.839268
565	0.862712
570	0.828318
575	0.82438
580	0.785451
585	0.852132
590	0.720538
595	0.799823
600	0.755599
605	0.727126
610	0.776414
615	0.717831
620	0.770206
625	0.728282
630	0.702926
635	0.710752
640	0.743095
645	0.699814
650	0.703947
655	0.701427
660	0.711951
665	0.721369
670	0.727976
675	0.670029
680	0.735936
685	0.702913
690	0.713841
695	0.682707
700	0.732709
705	0.738224
710	0.703423
715	0.7229
720	0.701913
725	0.663946
730	0.665768
735	0.677042
740	0.700836
745	0.673536
750	0.64666
755	0.657724
760	0.628729
765	0.638191
770	0.650229
775	0.669005
780	0.661336
785	0.613644
790	0.646859
795	0.615501
800	1.91708
805	1.60627
810	1.4322
815	1.34522
820	1.15865
825	1.12317
830	1.09323
835	1.04146
840	1.04854
845	0.908516
850	0.955679
855	0.915448
860	0.841866
865	0.854359
870	0.863448
875	0.824804
880	0.798085
885	0.79814
890	0.776711
895	0.762844
900	0.813433

## Sheet: 20% stretch
Time (min)	[Ca2+]i (F/F0)
0	1.44745
5	1.33271
10	1.61644
15	1.78812
20	1.56061
25	1.44614
30	1.25184
35	1.12631
40	1.01465
45	1.0215
50	1.81031
55	1.48636
60	1.37161
65	1.18832
70	1.09666
75	0.990262
80	0.958122
85	0.93975
90	0.882824
95	0.902355
100	0.824613
105	0.79613
110	0.874209
115	0.841018
120	0.796358
125	0.851175
130	0.829467
135	0.795919
140	0.836479
145	0.761466
150	0.783293
155	0.79682
160	0.75688
165	0.801158
170	0.706507
175	0.762933
180	0.763626
185	0.792352
190	0.722473
195	0.729573
200	0.750901
205	0.708008
210	0.699581
215	0.710708
220	0.689355
225	0.711264
230	0.74538
235	2.09323
240	2.17588
245	1.8046
250	1.54424
255	1.26644
260	1.29244
265	1.13229
270	1.03599
275	0.979866
280	1.115
285	0.981699
290	1.00469
295	0.977044
300	0.956839
305	0.940065
310	0.966148
315	0.927992
320	0.904227
325	0.885787
330	0.873545
335	0.832818
340	0.830113
345	0.809468
350	0.803186
355	0.822577
360	1.27479
365	1.18329
370	1.05154
375	0.951211
380	0.996005
385	0.957812
390	0.932116
395	0.838258
400	0.859065
405	0.834906
410	0.848465
415	0.862419
420	0.774697
425	0.871354
430	0.837158
435	0.820367
440	1.71703
445	1.53722
450	1.35662
455	1.22073
460	1.14426
465	1.02728
470	0.992741
475	0.949484
480	0.870157
485	0.836713
490	0.873184
495	0.83531
500	0.802112
505	0.803682
510	0.799646
515	1.81875
520	1.61813
525	1.51946
530	1.30613
535	1.15767
540	1.07357
545	0.98677
550	0.970401
555	0.924684
560	0.939411
565	0.934017
570	0.872054
575	0.868539
580	0.815792
585	0.786019
590	0.789556
595	0.763359
600	0.79682
605	0.749605
610	0.775688
615	0.708672
620	0.742651
625	0.740583
630	0.795756
635	0.748103
640	0.848423
645	1.87188
650	1.46263
655	1.34802
660	1.14128
665	1.09806
670	0.960981
675	0.916157
680	0.932585
685	1.54469
690	1.43275
695	1.27836
700	1.14452
705	1.03124
710	0.942573
715	0.921676
720	0.918811
725	0.935591
730	0.895193
735	0.882205
740	0.88668
745	0.888083
750	0.869758
755	0.873629
760	0.898426
765	0.877996
770	0.945617
775	0.853193
780	0.904858
785	0.913371
790	0.901056
795	0.944099
800	0.862211
805	0.848931
810	0.829896
815	0.784199
820	0.741852
825	0.769458
830	0.719072
835	0.690093
840	0.695978
845	0.685659
850	0.73105
855	0.742052
860	0.889913
865	0.901139
870	0.885763
875	1.47856
880	1.32914
885	1.22512
890	1.11289
895	0.978709
900	0.945925
