# Supplementary material for: Mechanical signaling through membrane tension induces somal translocation during neuronal migration
Source: EMBO J. 2024 Dec 20;44(3):767–80. doi: 10.1038/s44318-024-00326-8 (PMC11790904; doi:10.1038/s44318-024-00326-8)
Supplement: Supplementary file 9 — Source data Fig. 3 [file 44318_2024_326_MOESM9_ESM.zip › Fig.3/Fig. 3F.xlsx]

## Sheet: Before stretch
Time (min)	[Ca2+]i (F/F0)
0	0.882847
5	0.916504
10	0.884727
15	1.37358
20	1.34826
25	1.35152
30	1.36732
35	1.50396
40	1.56075
45	1.44852
50	1.54418
55	2.50698
60	2.84884
65	2.59098
70	2.69215
75	2.49086
80	2.52288
85	2.60931
90	2.30099
95	2.18673
100	3.25198
105	3.33235
110	3.9491
115	3.56648
120	3.19
125	3.1547
130	2.97479
135	2.73132
140	2.34698
145	2.17157
150	1.94349
155	1.9013
160	1.77264
165	1.51636
170	1.58217
175	1.42065
180	1.26971
185	1.21006
190	1.26033
195	1.24401
200	1.20615
205	1.12515
210	1.09478
215	1.10692
220	1.083
225	1.01368
230	1.06043
235	0.937737
240	0.973672
245	0.940107
250	0.922123
255	0.888177
260	0.822489
265	0.895216
270	0.839287
275	0.85375
280	0.873124
285	0.946769
290	0.856844
295	0.853189
300	0.750854
305	0.774755
310	0.766355
315	0.847237
320	0.740326
325	0.673874
330	0.699384
335	0.740986
340	0.691284
345	0.666115
350	0.726788
355	0.718212
360	0.771636
365	0.68487
370	0.752985
375	0.71408
380	0.718598
385	0.706342
390	0.755955
395	0.738995
400	0.782517
405	0.766364
410	0.721877
415	0.736254
420	0.745824
425	0.771584
430	0.685319
435	0.761752
440	0.733101
445	0.785657
450	0.702409
455	0.70578
460	0.729551
465	0.699325
470	0.690309
475	0.656777
480	0.623743
485	0.652103
490	0.637244
495	0.656789
500	0.616877
505	0.618132
510	0.629034
515	0.710992
520	0.589229
525	0.668991
530	0.63608
535	0.696971
540	0.677512
545	0.6287
550	0.61899
555	0.621814
560	0.637536
565	0.667657
570	0.62844
575	0.649146
580	0.629575
585	0.583232
590	0.596017
595	0.557496
600	0.551879
605	0.531617
610	0.523438
615	0.534961
620	0.56153
625	0.570048
630	0.610477
635	0.56213
640	0.565052
645	0.593905
650	0.624231
655	0.603149
660	0.591582
665	0.631066
670	0.61496
675	0.619425
680	0.645174
685	0.611558
690	0.635846
695	0.640601
700	0.64737
705	0.599369
710	0.598621
715	0.662441
720	0.648184
725	0.581081
730	0.622462
735	0.603704
740	0.612654
745	0.586919
750	0.604414
755	0.567472
760	0.623755
765	0.591845
770	0.588127
775	0.617226
780	0.575523
785	0.581076
790	0.562939
795	0.562242
800	0.532152
805	0.550649
810	0.595726
815	0.558637
820	0.595044
825	0.59106
830	0.631289
835	0.596979
840	0.601094
845	0.602073
850	0.672469
855	0.716736
860	0.682651
865	0.62436
870	0.684465
875	0.718494
880	0.689635
885	0.72444
890	0.668273
895	0.767518
900	0.775422

## Sheet: 20% stretch
Time (min)	[Ca2+]i (F/F0)
0	1.05642
5	1.0728
10	1.04279
15	1.04225
20	1.16759
25	1.16082
30	1.08727
35	1.04388
40	1.07149
45	0.978448
50	1.04216
55	0.931469
60	0.991069
65	0.993106
70	0.96138
75	0.970928
80	1.00356
85	1.00437
90	1.09707
95	1.17092
100	1.02489
105	1.06026
110	0.983797
115	0.955591
120	0.937613
125	0.921408
130	0.956318
135	0.989623
140	0.959134
145	1.01605
150	1.0038
155	0.93625
160	0.998634
165	1.01404
170	1.04514
175	1.04042
180	1.11314
185	1.51241
190	1.78201
195	2.15524
200	2.60786
205	2.83854
210	2.88778
215	2.87925
220	2.54166
225	2.3385
230	2.06129
235	2.12297
240	1.9525
245	2.08651
250	1.66842
255	1.77947
260	1.83627
265	1.67067
270	1.68144
275	1.5613
280	1.46046
285	1.55072
290	1.4637
295	1.59746
300	1.63212
305	1.67715
310	1.4581
315	1.52003
320	1.44191
325	1.48353
330	1.42578
335	1.53503
340	1.47823
345	1.45419
350	1.3116
355	1.25868
360	1.18994
365	1.13151
370	1.23034
375	1.07534
380	1.07076
385	1.10991
390	1.15794
395	1.01071
400	1.1026
405	0.976323
410	0.979939
415	0.975182
420	1.04876
425	0.992904
430	1.00456
435	1.01582
440	1.01895
445	0.892304
450	0.897523
455	0.882467
460	0.938974
465	0.893542
470	0.885254
475	0.909817
480	0.8379
485	0.815476
490	0.879412
495	0.854944
500	0.902635
505	0.829014
510	0.909538
515	0.889112
520	0.899847
525	0.853014
530	0.829728
535	0.777594
540	0.764862
545	0.81084
550	0.702463
555	0.744249
560	0.7007
565	0.761438
570	0.732974
575	0.740866
580	0.714098
585	0.678736
590	0.693486
595	0.706811
600	0.696439
605	0.680782
610	0.707603
615	0.638292
620	0.631348
625	0.698196
630	0.587706
635	0.664049
640	0.673243
645	0.722753
650	0.638021
655	0.595754
660	0.630316
665	0.594628
670	0.672736
675	0.677419
680	0.612254
685	0.591287
690	0.568878
695	0.556154
700	0.554805
705	0.575108
710	0.576777
715	0.540942
720	0.578405
725	0.591875
730	0.532834
735	0.503321
740	0.571983
745	0.545415
750	0.537879
755	0.521716
760	0.572922
765	0.53916
770	0.542691
775	0.594813
780	0.590692
785	0.581723
790	0.594299
795	0.58872
800	0.579926
805	0.579448
810	0.597716
815	0.591784
820	0.526341
825	0.5496
830	0.566838
835	0.546813
840	0.573577
845	0.574478
850	0.595758
855	0.565082
860	0.592621
865	0.546144
870	0.550381
875	0.589591
880	0.571211
885	0.544145
890	0.567759
895	0.578373
900	0.558747
