# Supplementary material for: Mechanical signaling through membrane tension induces somal translocation during neuronal migration
Source: EMBO J. 2024 Dec 20;44(3):767–80. doi: 10.1038/s44318-024-00326-8 (PMC11790904; doi:10.1038/s44318-024-00326-8)
Supplement: Supplementary file 9 — Source data Fig. 3 [file 44318_2024_326_MOESM9_ESM.zip › Fig.3/Fig. 3G.xlsx]

## Sheet: Before stretch
Time (min)	[Ca2+]i (F/F0)
0	0.940062
5	0.918328
10	0.885535
15	0.85658
20	0.84943
25	0.818126
30	0.822184
35	0.838737
40	0.792519
45	0.817379
50	0.804377
55	0.845904
60	0.80179
65	0.764236
70	0.823125
75	0.785452
80	0.76485
85	0.802821
90	0.821075
95	0.873381
100	0.835345
105	0.874846
110	0.946811
115	1.26815
120	2.7166
125	2.59739
130	2.2451
135	2.05871
140	1.85026
145	1.85017
150	1.90457
155	1.72262
160	1.55114
165	1.4812
170	1.38776
175	1.2895
180	1.28475
185	1.23897
190	1.29275
195	1.21858
200	1.17422
205	1.17174
210	1.11731
215	1.13286
220	1.19275
225	1.01602
230	0.922369
235	0.997855
240	1.11548
245	0.937738
250	0.992004
255	0.995626
260	0.976949
265	0.979108
270	0.903361
275	0.973394
280	0.99585
285	0.912595
290	0.921701
295	0.836143
300	0.876468
305	0.83036
310	0.865248
315	0.796167
320	0.838393
325	0.830822
330	0.787113
335	0.81211
340	0.833875
345	0.808584
350	0.780988
355	0.790451
360	0.743051
365	0.830361
370	0.799766
375	0.747421
380	0.780677
385	0.75422
390	0.729982
395	0.732377
400	0.720112
405	0.7573
410	0.7085
415	0.790705
420	0.687
425	0.707629
430	0.708321
435	0.669058
440	0.741724
445	0.634558
450	0.722368
455	0.689912
460	0.696806
465	0.679765
470	0.641555
475	0.687074
480	0.62756
485	0.647752
490	0.667381
495	0.63646
500	0.677497
505	0.607081
510	0.655678
515	0.666754
520	0.678409
525	0.719785
530	0.659815
535	0.640403
540	0.64784
545	0.679307
550	0.692981
555	0.581535
560	0.64779
565	0.645294
570	0.56428
575	0.589943
580	0.607646
585	0.610533
590	0.669976
595	0.647946
600	0.581389
605	0.681676
610	0.809351
615	0.702409
620	0.635328
625	0.706095
630	0.819599
635	0.807118
640	0.818499
645	0.890584
650	1.8704
655	1.64128
660	1.70791
665	1.51839
670	1.50463
675	1.36624
680	1.24566
685	1.61568
690	1.5323
695	1.46634
700	1.3644
705	1.4174
710	1.35134
715	1.3371
720	1.26015
725	1.42971
730	1.35194
735	1.3749
740	1.37108
745	1.26355
750	1.32635
755	1.23933
760	1.17368
765	1.13044
770	1.09638
775	1.15006
780	1.08416
785	1.00955
790	1.2089
795	1.08736
800	1.07863
805	1.1214
810	1.27323
815	1.25014
820	1.18499
825	1.2337
830	1.17306
835	1.02258
840	1.14894
845	1.04697
850	1.01711
855	1.09793
860	0.999059
865	0.992628
870	0.915246
875	0.939929
880	0.907626
885	0.83938
890	0.923739
895	0.819494
900	0.878916

## Sheet: 20% stretch
Time (min)	[Ca2+]i (F/F0)
0	0.431785
5	0.426793
10	0.444283
15	0.442828
20	0.398315
25	0.396402
30	0.427091
35	0.460447
40	0.470681
45	0.433853
50	0.432257
55	0.522491
60	0.539692
65	0.505919
70	0.487786
75	0.512843
80	0.470423
85	0.529501
90	0.605126
95	0.591789
100	0.68863
105	0.593
110	0.586543
115	0.580804
120	0.558212
125	0.5965
130	0.575538
135	0.524647
140	1.43806
145	1.54519
150	1.48779
155	1.53485
160	1.74367
165	1.63776
170	1.46792
175	1.3522
180	1.20927
185	1.42448
190	1.25927
195	1.2102
200	1.24686
205	1.05005
210	1.27073
215	1.27871
220	1.41806
225	1.6103
230	1.53121
235	1.33977
240	1.25687
245	1.14995
250	1.18664
255	1.14123
260	1.00431
265	0.863156
270	0.874307
275	0.84547
280	0.77598
285	0.811153
290	0.713389
295	0.718974
300	0.712137
305	0.710482
310	0.700066
315	0.760102
320	0.668135
325	0.662279
330	0.682399
335	0.589795
340	0.592734
345	0.563285
350	0.557091
355	0.548789
360	0.558411
365	0.549658
370	0.522225
375	0.511494
380	0.535287
385	0.454971
390	0.473564
395	0.48405
400	0.514024
405	0.486982
410	0.466558
415	0.464337
420	0.483077
425	0.471388
430	0.44655
435	0.405125
440	0.471868
445	0.462107
450	0.424628
455	0.420571
460	0.413932
465	0.371959
470	0.38843
475	0.589223
480	0.498393
485	0.53135
490	0.531004
495	1.68318
500	2.76469
505	3.04287
510	2.48677
515	2.16672
520	3.16906
525	3.20331
530	2.81907
535	2.82997
540	2.48846
545	2.44012
550	2.27104
555	1.8462
560	1.66666
565	1.31594
570	1.27764
575	1.17641
580	1.18727
585	1.03354
590	1.02205
595	0.960695
600	0.88415
605	0.8211
610	0.768028
615	0.723917
620	0.648704
625	0.716732
630	0.683656
635	0.641817
640	0.620703
645	0.601042
650	0.564421
655	0.601541
660	0.559394
665	0.541611
670	0.546803
675	0.56846
680	0.526732
685	0.520841
690	0.526245
695	0.519785
700	0.465202
705	0.465485
710	0.480006
715	0.592366
720	0.564555
725	0.534957
730	0.525056
735	0.512836
740	0.509231
745	0.479511
750	0.461752
755	0.544762
760	0.481712
765	0.468348
770	0.571109
775	0.907366
780	0.903305
785	0.845708
790	0.802873
795	0.710935
800	0.804478
805	0.727525
810	0.762381
815	0.720106
820	0.664671
825	0.640348
830	0.677693
835	1.80499
840	2.42165
845	2.57469
850	2.98791
855	2.6026
860	2.51841
865	2.34244
870	3.29118
875	2.7943
880	2.71185
885	2.38152
890	2.42363
895	1.85944
900	1.71331
