# Supplementary material for: Mechanical signaling through membrane tension induces somal translocation during neuronal migration
Source: EMBO J. 2024 Dec 20;44(3):767–80. doi: 10.1038/s44318-024-00326-8 (PMC11790904; doi:10.1038/s44318-024-00326-8)
Supplement: Supplementary file 9 — Source data Fig. 3 [file 44318_2024_326_MOESM9_ESM.zip › Fig.3/Fig. 3H.xlsx]

## Sheet: Fig. 3H
Statistical source data for Fig. 3H: The frequency of Ca2+ transients in migrating orfactory interneurons before and after 20% stretch (/min). Neurons expressed control microRNA, Tmem63b microRNA or Tmem63b microRNA + Tmem63br.
	Control microRNA		Tmem63b microRNA		Tmem63b microRNA + Tmem63br			Normality test	D'Agostino & Pearson normality test
Number of neurons	Before stretch	20% stretch	Before stretch	20% stretch	Before stretch	20% stretch			Control microRNA		Tmem63b microRNA		Tmem63b microRNA + Tmem63br
1	0.133333	0.133333	0.066667	0	0.133333	0.2			Before stretch	20% stretch	Before stretch	20% stretch	Before stretch	20% stretch
2	0.266667	0.4	0.066667	0	0.2	0.4		Number of neurons	13	13	12	12	12	12
3	0.133333	0.2	0	0.066667	0.4	0.533333		K2	0.99416	0.554349	1.70038	4.09825	0.953303	1.06607
4	0.2	0.266667	0.133333	0.133333	0	0		P value	0.608304	0.757922	0.427333	0.128847	0.620859	0.586821
5	0	0.266667	0	0	0.133333	0.266667		Passed normality test (alpha=0.05)?	Yes	Yes	Yes	Yes	Yes	Yes
6	0.4	0.466667	0.066667	0.066667	0	0.066667
7	0.133333	0.133333	0.133333	0.133333	0.4	0.533333		Statistical test	Two-tailed paired t-test
8	0.333333	0.4	0	0	0.066667	0.066667			Control microRNA	Tmem63b microRNA	Tmem63b microRNA + Tmem63br
9	0.4	0.466667	0	0	0.333333	0.333333			Before stretch vs 20% stretch	Before stretch vs 20% stretch	Before stretch vs 20% stretch
10	0.066667	0.066667	0.066667	0	0.2	0.133333		P value	0.00449822	0.338801	0.008194
11	0.066667	0.2	0	0	0.133333	0.4		Significantly different (P < 0.05)?	Yes	No	Yes
12	0.2	0.6	0	0	0.133333	0.266667		t, df	3.49, 12	1, 11	3.22, 11
13	0.133333	0.333333						95% CI of difference	0.0423 to 0.183	-0.0356 to 0.0133	0.0281 to 0.150
Average	0.189744	0.302564	0.0444445	0.0333333	0.177778	0.266667		Statistical test	Two-tailed one-way ANOVA with Tukey's post hoc test
SEM	0.0352816	0.0437654	0.0149822	0.0153522	0.0396392	0.0518999		Comparing groups	Control microRNA, before stretch; Tmem63b microRNA, before stretch; Tmem63b microRNA + Tmem63br, before stretch
								F (DFn, DFd)	F (2, 34) = 6.26
								P value	0.00484
									Control microRNA, before stretch vs Tmem63b microRNA, before stretch	Tmem63b microRNA, before stretch vs Tmem63b microRNA + Tmem63br, before stretch	Control microRNA, before stretch vs Tmem63b microRNA + Tmem63br, before stretch
								Adjusted P Value	0.007682	0.017404	0.961955
								95% CI of difference	0.0348 to 0.256	-0.246 to -0.0207	-0.0985 to 0.122
								Statistical test	Two-tailed ANOVA with Tukey's post hoc test
								Comparing groups	Control microRNA, 20% stretch; Tmem63b microRNA, 20% stretch; Tmem63b microRNA + Tmem63br, 20% stretch
								F (DFn, DFd)	F (2, 34) = 13.0
								P value	6.51881e-05
									Control microRNA, 20% stretch vs Tmem63b microRNA, 20% stretch	Tmem63b microRNA, 20% stretch vs Tmem63b microRNA + Tmem63br, 20% stretch	Control microRNA, 20% stretch vs Tmem63b microRNA + Tmem63br, 20% stretch
								Adjusted P Value	0.000109234	0.000858855	0.803889
								95% CI of difference	0.130 to 0.409	-0.375 to -0.0913	-0.103 to 0.175
