# Supplementary material for: Mechanical signaling through membrane tension induces somal translocation during neuronal migration
Source: EMBO J. 2024 Dec 20;44(3):767–80. doi: 10.1038/s44318-024-00326-8 (PMC11790904; doi:10.1038/s44318-024-00326-8)
Supplement: Supplementary file 10 — Source data Fig. 4 [file 44318_2024_326_MOESM10_ESM.zip]

Archive with 13 entries (11 files):
- Fig.4/
- Fig.4/Fig. 4A/
- Fig.4/Fig. 4A/Control RNAi_MLC.tif
- Fig.4/Fig. 4A/Control RNAi_pMLC.tif
- Fig.4/Fig. 4A/Control RNAi_Ratio of pMLC and MLC.tif
- Fig.4/Fig. 4A/README.txt
- Fig.4/Fig. 4A/Tmem63b RNAi + Tmem63br_MLC.tif
- Fig.4/Fig. 4A/Tmem63b RNAi + Tmem63br_pMLC.tif
- Fig.4/Fig. 4A/Tmem63b RNAi + Tmem63br_Ratio of pMLC and MLC.tif
- Fig.4/Fig. 4A/Tmem63b RNAi_MLC.tif.tif
- Fig.4/Fig. 4A/Tmem63b RNAi_pMLC.tif
- Fig.4/Fig. 4A/Tmem63b RNAi_Ratio of pMLC and MLC.tif
- Fig.4/Fig.4B.xlsx
