# Supplementary material for: Mechanical signaling through membrane tension induces somal translocation during neuronal migration
Source: EMBO J. 2024 Dec 20;44(3):767–80. doi: 10.1038/s44318-024-00326-8 (PMC11790904; doi:10.1038/s44318-024-00326-8)
Supplement: Supplementary file 10 — Source data Fig. 4 [file 44318_2024_326_MOESM10_ESM.zip › Fig.4/Fig. 4A/README.txt]

Arrows indicate the cells shown in Fig. 4A. 
