# Supplementary material for: Mechanical signaling through membrane tension induces somal translocation during neuronal migration
Source: EMBO J. 2024 Dec 20;44(3):767–80. doi: 10.1038/s44318-024-00326-8 (PMC11790904; doi:10.1038/s44318-024-00326-8)
Supplement: Supplementary file 10 — Source data Fig. 4 [file 44318_2024_326_MOESM10_ESM.zip › Fig.4/Fig.4B.xlsx]

## Sheet: Fig. 4B
Statistical source data for Fig. 4B: Myosin II activity in orfactory interneurons expressing control microRNA, Tmem63b microRNA or Tmem63b microRNA + Tmem63br.
	Control microRNA		Tmem63b microRNA		Tmem63b microRNA + Tmem63br			Normality test	D'Agostino & Pearson normality test
Number of neurons	Perpendicular	Parallel	Perpendicular	Parallel	Perpendicular	Parallel			Control microRNA		Tmem63b microRNA		Tmem63b microRNA + Tmem63br
1	0.418178	1.76217	0.481015	0.533759	0.74316	0.823264			Perpendicular	Parallel	Perpendicular	Parallel	Perpendicular	Parallel
2	0.64185	0.293668	0.645995	0.456196	0.520826	3.01433		Number of neurons	31	28	26	21	24	23
3	0.34737	2.14644	1.06038	0.621053	0.352504	1.39862		K2	13.2633	2.13906	29.1311	5.31854	2.09634	7.84352
4	0.848346	2.22357	3.36063	0.938252	0.415256	0.324587		P value	0.00131801	0.343169	4.724e-07	0.0699993	0.350579	0.0198062
5	0.479852	0.720164	0.36308	0.602923	0.560048	0.36525		Passed normality test (alpha=0.05)?	No	Yes	No	Yes	Yes	No
6	0.476278	1.5866	0.458445	0.678941	0.922612	2.0776
7	0.439625	0.620814	0.93564	1.26253	0.956099	1.10106		Statistical test	Two-tailed Mann‒Whitney U-test
8	0.679107	1.81959	0.361994	0.61531	1.27298	1.72368			Control microRNA	Tmem63b microRNA	Tmem63b microRNA + Tmem63br
9	1.00292	2.21904	1.6599	0.653904	0.683186	1.42749			Perpendicular vs Parallel	Perpendicular vs Parallel	Perpendicular vs Parallel
10	0.601019	0.955329	0.711112	0.464216	0.528841	1.76982		P value	0.00104691	0.464	0.00474453
11	0.962641	1.41726	0.850105	0.635993	0.843447	1.3612		Significantly different (P < 0.05)?	Yes	No	Yes
12	0.959951	0.907709	1.84057	0.393695	0.449657	1.29961		Sum of ranks	Perpendicular, 1052; Parallel, 718	Perpendicular, 539; Parallel, 589	Perpendicular, 683; Parallel, 445
13	0.422281	2.59345	0.710709	0.750428	0.74087	0.841585		Mann－Whitney U	222	238	145
14	0.659282	0.853877	1.29173	0.648322	0.820424	0.889142		CI of difference	95.12% CI of difference, -0.650 to -0.159	95.04% CI of difference, -0.253 to 0.177	95.17% CI of difference, -0.717 to -0.126
15	0.392753	0.527419	0.365313	0.484827	0.891343	0.699303
16	0.53418	1.06596	0.987696	0.763975	0.582727	0.700853		Statistical test	Two-tailed Kruskal‒Wallis test with Dunn's post hoc test
17	0.194541	1.22323	0.209016	1.2248	0.226338	1.07503		Comparing groups	Control microRNA, Perpendicular; Tmem63b microRNA, Perpendicular; Tmem63b microRNA + Tmem63br, Perpendicular
18	0.427919	1.12505	0.443906	0.383401	0.411213	1.42571		P value	0.803767
19	0.433134	1.00652	0.146596	0.28366	0.280408	0.788131		Kruskal－Wallis statistic	0.436891
20	0.671586	1.01554	0.251802	0.24349	0.278886	0.61121			Control microRNA, Perpendicular vs Tmem63b microRNA, Perpendicular	Tmem63b microRNA, Perpendicular vs Tmem63b microRNA + Tmem63br, Perpendicular	Control microRNA, Perpendicular vs Tmem63b microRNA + Tmem63br, Perpendicular
21	0.866836	1.09892	0.156698	0.245812	0.468693	0.375273		Adjusted P Value	>0.999	>0.999	>0.999
22	0.545068	1.02589	0.236511		0.201839	0.315922		Mean rank difference	4.01985	-1.29808	2.72177
23	0.833147	0.546673	0.385615		0.380883	0.168693
24	0.672576	0.156097	0.182239		0.214552			Statistical test	Two-tailed Kruskal‒Wallis test with Dunn's post hoc test
25	0.936895	0.157598	0.263088					Comparing groups	Control microRNA, Parallel; Tmem63b microRNA, Parallel; Tmem63b microRNA + Tmem63br, Parallel
26	1.61878	0.410767	0.22752					P value	0.00900258
27	0.736808	0.310565						Kruskal－Wallis statistic	9.42049
28	0.404219	0.982208							Control microRNA, Parallel vs Tmem63b microRNA, Parallel	Tmem63b microRNA, Parallel vs Tmem63b microRNA + Tmem63br, Parallel	Control microRNA, Parallel vs Tmem63b microRNA + Tmem63br, Parallel
29	0.310044							Adjusted P Value	0.0146852	0.0310031	>0.999
30	0.197772							Mean rank difference	17	-16.2	0.801
31	0.232313
Average	0.611202	1.099	0.714896	0.613594	0.572783	1.06858
SEM	0.0536242	0.125145	0.138622	0.059795	0.0569467	0.139443
