# Supplementary material for: Mechanical signaling through membrane tension induces somal translocation during neuronal migration
Source: EMBO J. 2024 Dec 20;44(3):767–80. doi: 10.1038/s44318-024-00326-8 (PMC11790904; doi:10.1038/s44318-024-00326-8)
Supplement: Supplementary file 11 — Source data Fig. 5 [file 44318_2024_326_MOESM11_ESM.zip]

Archive with 9 entries (7 files):
- Fig.5/
- Fig.5/Fig. 5A/
- Fig.5/Fig. 5A/Time-lapse phase-contrast images_Control microRNA.tif
- Fig.5/Fig. 5A/Time-lapse phase-contrast images_Tmem63b microRNA + Tmem63br.tif
- Fig.5/Fig. 5A/Time-lapse phase-contrast images_Tmem63b microRNA.tif
- Fig.5/Fig. 5B.xlsx
- Fig.5/Fig. 5C.xlsx
- Fig.5/Fig. 5D.xlsx
- Fig.5/Fig. 5E.xlsx
