# Supplementary material for: Mechanical signaling through membrane tension induces somal translocation during neuronal migration
Source: EMBO J. 2024 Dec 20;44(3):767–80. doi: 10.1038/s44318-024-00326-8 (PMC11790904; doi:10.1038/s44318-024-00326-8)
Supplement: Supplementary file 11 — Source data Fig. 5 [file 44318_2024_326_MOESM11_ESM.zip › Fig.5/Fig. 5B.xlsx]

## Sheet: Control microRNA
Cell 1				Cell 2				Cell 3				Cell 4
Time (min)	Somal translocation (μm)	Leading process length (μm)		Time (min)	Somal translocation (μm)	Leading process length (μm)		Time (min)	Somal translocation (μm)	Leading process length (μm)		Time (min)	Somal translocation (μm)	Leading process length (μm)
0	0	40.146		0	0	24.801		0	0	34.107		0	0	47.267
2	2.857	38.773		2	0	24.801		2	0	35.098		2	0	47.273
4	4.194	37.115		4	0	26.13		4	0	35.098		4	1.337	47.269
6	4.194	36.785		6	0	26.13		6	0.748	34.355		6	3.371	44.31
8	4.194	37.088		8	1.337	25.101		8	0.748	34.003		8	5.805	45.928
10	7.932	32.175		10	2.716	23.429		10	1.496	34.003		10	7.92	45.937
12	10.941	34.711		12	2.716	23.429		12	2.244	32.632		12	9.257	46.931
14	10.941	37.364		14	2.716	24.407		14	2.578	32.392		14	9.926	45.261
16	10.941	39.061		16	2.716	25.41		16	5.274	33.755		16	10.26	44.592
18	10.941	43.449		18	2.716	25.749		18	5.274	36.261		18	10.26	45.592
20	10.941	43.126		20	2.716	29.123		20	6.611	35.088		20	10.26	44.921
22	11.689	46.185		22	5.056	31.441		22	6.611	35.683		22	11.932	43.584
24	11.689	48.917		24	5.056	31.441		24	6.611	35.683		24	13.137	41.578
26	11.689	48.547		26	6.113	32.434		26	7.084	34.699		26	13.137	39.906
28	13.695	46.444		28	6.113	33.103		28	7.084	37.716		28	13.137	38.566
30	16.391	42.398		30	7.492	22.56		30	7.832	38.374		30	13.137	37.566
32	18.425	40.95		32	11.89	20.532		32	9.973	39.362		32	13.137	36.226
34	21.282	38.37		34	16.618	19.392		34	10.721	42.112		34	13.471	38.566
36	21.616	37.806		36	16.618	16.59		36	10.721	41.866		36	14.474	36.926
38	23.288	37.957		38	16.618	16.59		38	11.724	40.304		38	15.143	39.154
40	23.288	37.335		40	16.618	16.918		40	12.472	41.803		40	15.143	39.023
42	23.288	37.994		42	16.618	17.247		42	12.472	43.929		42	15.143	40.887
44	23.288	40.943		44	16.618	16.336		44	13.677	41.256		44	15.143	40.331
46	23.288	39.935		46	17.287	15.68		46	14.011	41.256		46	15.143	38.633
48	23.288	41.019		48	18.29	14.76		48	14.011	40.925		48	15.143	37.398
50	27.981	40.028		50	19.627	14.717		50	14.011	41.635		50	15.143	38.047
52	27.981	40.689		52	19.961	14.962		52	15.068	42.958		52	15.143	36.429
54	27.981	39.271		54	21.298	14.145		54	16.868	41.568		54	15.143	35.147
56	28.315	39.898		56	22.301	15.478		56	17.537	41.321		56	15.616	35.416
58	28.315	39.23		58	22.635	14.145		58	17.871	41.986		58	15.95	36.02
60	28.315	39.26		60	23.692	20.046		60	17.871	41.447		60	15.95	36.791
62	29.372	38.926		62	24.026	16.722		62	18.205	37.838		62	15.95	36.593
64	29.372	39.718		64	24.36	17.393		64	19.208	37.393		64	15.95	36.994
66	29.372	41.421		66	24.36	16.097		66	19.208	38.425		66	15.95	34.666
68	29.372	43.124		68	25.029	18.21		68	19.208	40.534		68	16.284	36.045
70	29.372	44.169		70	26.086	15.887		70	20.265	37.695		70	16.284	35.249
72	29.372	44.828		72	27.089	19.576		72	20.934	40.534		72	16.284	35.986
74	29.372	45.818		74	27.423	18.913		74	21.268	41.419		74	16.284	34.991
76	29.372	46.479		76	27.423	21.277		76	21.268	42.524		76	16.618	36.213
78	30.709	44.139		78	27.757	21.609		78	21.602	42.153		78	16.618	37.504
80	32.381	41.082		80	28.091	22.272		80	21.602	41.157		80	16.618	37.913
82	33.718	39.713		82	28.76	22.98		82	21.602	44.102		82	16.618	36.213
84	33.718	41.415		84	29.094	22.272		84	21.602	43.001		84	16.618	35.802
86	33.718	44.442		86	29.094	21.609		86	21.602	44.616		86	16.618	36.296
88	33.718	47.468		88	29.094	21.903		88	21.602	38.506		88	16.618	36.045
90	34.387	42.732		90	29.428	20.24		90	21.602	34.505		90	16.618	34.192
92	34.387	39.367		92	29.762	23.033		92	21.602	27.059		92	16.618	35.72
94	34.387	37.996		94	29.762	22.98		94	21.936	28.584		94	16.618	36.535
96	34.387	37.291		96	29.762	21.542		96	22.409	29.866		96	16.618	35.395
98	34.387	38.361		98	29.762	20.875		98	22.409	31.68		98	16.618	33.541
100	34.387	39.729		100	29.762	20.183		100	22.409	34.655		100	16.618	32.887
102	34.387	40.021		102	29.762	21.86		102	22.409	35.748		102	16.618	34.017
104	34.387	41.056		104	30.096	20.857		104	22.409	34.243		104	16.618	35.72
106	34.387	41.43		106	30.43	22.862		106	22.409	35.22		106	16.618	36.535
108	34.387	41.762		108	31.178	23.531		108	22.409	36.528		108	16.618	37.828
110	34.387	41.349		110	31.178	23.545		110	22.409	35.151		110	16.618	38.647
112	34.387	40.106		112	31.178	25.548		112	22.743	32.539		112	16.618	38.647
114	34.387	37.034		114	31.847	21.863		114	22.743	35.22		114	16.618	35.071
116	34.387	36.371		116	34.522	18.456		116	22.743	38.345		116	16.952	35.071
118	34.387	35.708		118	35.191	22.783		118	22.743	37.019		118	16.952	35.317
120	34.387	34.007		120	35.191	25.791		120	22.743	36.645		120	16.952	35.395

## Sheet: Tmem63b microRNA
Cell 1				Cell 2				Cell 3				Cell 4
Time (min)	Somal translocation (μm)	Leading process length (μm)		Time (min)	Somal translocation (μm)	Leading process length (μm)		Time (min)	Somal translocation (μm)	Leading process length (μm)		Time (min)	Somal translocation (μm)	Leading process length (μm)
0	0	36.939		0	0	49.776		0	0	58.451		0	0	39.332
2	0	37.636		2	0	50.11		2	0.334	58.384		2	0	39.566
4	0.473	39.3		4	0	50.444		4	0.334	58.626		4	0	39.892
6	0.473	41.159		6	0	50.798		6	0.334	58.994		6	0.334	40.08
8	0.807	41.091		8	0	49.094		8	0.334	59.326		8	0.334	40.489
10	0.807	41.413		10	0	50.132		10	0.334	61.278		10	0.334	39.963
12	1.141	41.091		12	1.003	49.094		12	0.334	59.326		12	0.334	40.489
14	1.141	41.413		14	1.003	50.132		14	0.334	61.278		14	0.334	39.963
16	1.614	42.387		16	1.003	47.757		16	0.334	60.603		16	0.334	42.04
18	1.948	42.714		18	1.003	47.773		18	0.334	60.275		18	0.334	42.04
20	1.948	45.732		20	1.337	41.747		20	0.334	59.941		20	0.334	42.756
22	2.282	45.732		22	1.337	34.727		22	0.334	60.609		22	0.668	42.99
24	2.282	47.301		24	1.337	36.395		24	0.334	57.628		24	0.668	44.357
26	2.755	48.634		26	1.337	39.419		26	0.334	56.35		26	0.668	45.686
28	3.503	49.613		28	1.671	38.752		28	0.334	57.603		28	0.668	46.35
30	5.175	49.947		30	1.671	38.066		30	0.334	57.603		30	0.668	48.049
32	5.175	46.566		32	1.671	37.725		32	0.334	57.628		32	1.002	49.378
34	5.175	46.548		34	1.671	39.419		34	0.334	57.594		34	1.002	50.043
36	5.175	47.453		36	1.671	41.421		36	0.334	56.565		36	1.336	50.99
38	5.175	47.453		38	1.671	40.779		38	0.334	57.232		38	1.336	52.346
40	5.175	48.453		40	1.671	40.113		40	0.334	56.898		40	1.336	52.68
42	5.175	50.1		42	1.671	41.778		42	0.334	56.928		42	1.336	53.347
44	5.175	48.119		44	1.671	42.744		44	0.334	57.9		44	1.336	56.799
46	5.175	48.453		46	1.671	42.74		46	0.668	57.891		46	1.336	57.065
48	5.175	43.413		48	1.671	44.746		48	0.668	58.258		48	1.336	57.429
50	5.175	38.736		50	2.144	47.758		50	0.668	58.59		50	1.336	57.096
52	5.844	38.726		52	2.144	49.426		52	0.668	59.074		52	1.336	57.761
54	5.844	40.398		54	2.144	50.429		54	0.668	58.894		54	1.336	58.064
56	5.844	42.41		56	2.144	51.098		56	0.668	58.902		56	1.336	59.064
58	5.844	44.749		58	2.144	52.435		58	0.668	58.923		58	1.336	60.375
60	5.844	42.404		60	2.144	52.77		60	0.668	59.923		60	1.336	59.707
62	5.844	45.097		62	2.144	54.109		62	0.668	60.572		62	1.336	59.093
64	5.844	46.086		64	2.144	55.445		64	0.668	61.24		64	1.336	59.791
66	5.844	46.086		66	2.144	54.444		66	0.668	62.238		66	1.336	59.731
68	5.844	46.416		68	2.144	55.413		68	0.668	63.91		68	1.336	57.706
70	6.178	48.756		70	2.144	52.063		70	0.668	63.914		70	1.336	57.71
72	6.178	49.122		72	2.144	52.398		72	0.668	63.58		72	1.336	58.294
74	6.178	50.813		74	2.144	53.066		74	0.668	62.907		74	1.336	59.246
76	6.178	51.509		76	2.144	53.398		76	0.668	63.246		76	1.336	58.579
78	6.512	51.939		78	2.478	53.066		78	0.668	62.572		78	1.336	59.246
80	6.512	52.268		80	2.478	54.067		80	0.668	62.911		80	1.336	58.911
82	6.512	52.546		82	2.812	54.401		82	0.668	63.58		82	1.336	59.274
84	6.512	50.954		84	2.812	55.413		84	0.668	63.246		84	1.336	59.244
86	6.512	53.256		86	2.812	56.426		86	0.668	62.911		86	1.336	59.244
88	6.512	50.234		88	3.285	55.413		88	0.668	63.241		88	1.336	60.906
90	6.846	50.563		90	3.285	54.738		90	0.668	64.913		90	1.336	61.582
92	6.846	49.85		92	3.619	52.739		92	0.668	65.919		92	1.336	62.936
94	6.846	50.954		94	3.619	52.732		94	0.668	66.265		94	1.336	63.27
96	7.18	50.182		96	3.619	52.398		96	0.668	66.254		96	1.336	64.297
98	7.514	51.143		98	3.619	52.732		98	0.668	67.256		98	1.336	64.629
100	7.514	52.477		100	3.619	51.727		100	0.668	65.597		100	1.336	66.083
102	7.514	52.788		102	3.619	52.732		102	0.668	65.597		102	1.336	65.329
104	7.514	51.143		104	3.619	55.072		104	0.668	65.251		104	1.336	64.997
106	7.514	51.223		106	3.619	57.078		106	0.668	59.229		106	1.336	64.997
108	7.848	54.91		108	3.619	55.741		108	0.668	57.696		108	1.67	65.329
110	8.182	55.866		110	3.619	58.087		110	0.668	59.57		110	1.67	64.297
112	8.182	56.209		112	3.619	60.101		112	0.668	62.911		112	1.67	65.296
114	8.182	54.425		114	3.953	60.782		114	0.668	63.241		114	2.004	65.962
116	8.182	53.806		116	3.953	59.594		116	0.668	60.924		116	2.004	65.592
118	8.516	55.812		118	4.287	59.685		118	0.668	62.911		118	2.004	65.926
120	8.516	57.146		120	5.233	61.062		120	0.668	63.91		120	2.004	66.273
		57.815				61.383				66.584				65.926
		53.468				61.799				67.256				66.26

## Sheet: Tmem63b microRNA + Tmem63br
Cell 1				Cell 2				Cell 3				Cell 4
Time (min)	Somal translocation (μm)	Leading process length (μm)		Time (min)	Somal translocation (μm)	Leading process length (μm)		Time (min)	Somal translocation (μm)	Leading process length (μm)		Time (min)	Somal translocation (μm)	Leading process length (μm)
0	0	32.865		0	0	45.621		0	0	29.455		0	0	42.518
2	0.334	32.198		2	0	44.138		2	2.857	30.098		2	0	42.862
4	0.668	31.236		4	1.057	44.802		4	3.605	31.762		4	0	42.528
6	0.668	30.205		6	3.063	44.057		6	3.605	31.762		6	2.364	42.411
8	1.337	27.55		8	5.403	46.969		8	3.605	33.793		8	2.364	42.4
10	2.34	25.563		10	8.696	40.583		10	5.72	34.145		10	3.31	41.739
12	4.012	23.836		12	11.724	39.693		12	6.723	37.035		12	3.31	42.742
14	4.681	23.575		14	12.929	41.009		14	6.723	36.367		14	3.31	43.414
16	5.35	26.721		16	12.929	39.85		16	6.723	36.925		16	5.316	46.797
18	5.35	27.375		18	12.929	39.85		18	8.06	34.576		18	5.985	47.798
20	5.35	29.88		20	14.424	37.609		20	10.175	34.725		20	6.319	47.594
22	5.823	32.489		22	17.578	34.801		22	10.175	32.646		22	6.653	48.26
24	5.823	35.719		24	17.912	34.016		24	10.175	34.933		24	7.656	47.261
26	5.823	36.587		26	20.027	32.971		26	10.175	35.619		26	7.656	47.261
28	6.157	37.984		28	20.027	32.971		28	10.175	34.185		28	7.656	48.568
30	6.157	35.723		30	20.5	34.303		30	10.175	31.502		30	8.325	49.883
32	6.157	35.723		32	21.446	33.105		32	14.521	27.057		32	9.53	49.883
34	6.63	37.303		34	21.446	32.442		34	16.636	26.388		34	9.53	51.552
36	6.964	37.624		36	21.446	31.819		36	18.642	26.941		36	9.864	52.572
38	6.964	37.469		38	21.446	36.181		38	18.642	28.155		38	9.864	51.886
40	9.66	35.504		40	21.446	35.497		40	18.642	27.384		40	9.864	51.218
42	11.365	33.702		42	21.446	30.202		42	20.648	27.831		42	9.864	51.056
44	14.061	29.676		44	21.446	30.005		44	20.648	26.325		44	9.864	50.381
46	19.504	26.869		46	21.446	31.661		46	20.648	29.188		46	9.864	49.04
48	21.51	24.395		48	21.446	35.062		48	20.648	32.48		48	9.864	46.702
50	27.194	23.712		50	21.446	37.426		50	20.648	30.327		50	9.864	45.7
52	27.194	22.992		52	21.446	40.712		52	21.651	33.824		52	9.864	44.989
54	27.194	27.571		54	22.449	40.712		54	23.356	34.985		54	9.864	43.721
56	27.528	28.007		56	23.118	40.784		56	25.696	35.538		56	9.864	43.041
58	27.862	30.114		58	24.175	39.666		58	26.753	32.9		58	9.864	46.717
60	27.862	30.199		60	24.175	40.03		60	26.753	35.826		60	10.612	49.057
62	28.531	31.168		62	24.175	39.283		62	26.753	39.841		62	10.946	50.388
64	28.531	32.068		64	24.175	39.452		64	26.753	37.501		64	11.419	50.388
66	31.559	28.001		66	24.648	39.452		66	29.762	35.61		66	11.419	51.505
68	35.788	23.877		68	24.982	39.941		68	30.431	36.592		68	11.419	52.173
70	35.788	28.281		70	25.455	40.952		70	31.1	40.517		70	12.476	53.176
72	35.788	29.642		72	25.455	41.957		72	31.1	39.849		72	12.476	54.745
74	35.788	33.119		74	25.455	41.643		74	31.1	38.58		74	12.476	53.749
76	35.788	36.289		76	25.455	35.574		76	33.775	38.58		76	12.476	51.815
78	35.788	37.123		78	25.455	33.144		78	34.523	38.58		78	12.476	52.804
80	35.788	29.942		80	25.455	32.969		80	34.857	37.888		80	12.476	51.157
82	35.788	29.028		82	25.928	31.777		82	34.857	38.36		82	12.476	49.781
84	38.128	23.21		84	25.928	31.264		84	34.857	38.36		84	12.476	49.067
86	41.806	22.16		86	25.928	34.944		86	34.857	39.018		86	13.145	47.31
88	42.863	24.985		88	25.928	36.315		88	34.857	40.857		88	13.145	47.785
90	42.863	27.3		90	25.928	37.488		90	34.857	42.698		90	13.145	46.094
92	42.863	30.499		92	25.928	37.363		92	34.857	43.623		92	13.145	43.093
94	42.863	31.878		94	25.928	38.304		94	34.857	42.432		94	13.145	42.428
96	42.863	33.58		96	25.928	39.361		96	34.857	44.811		96	13.145	37.741
98	42.863	34.81		98	26.262	40.458		98	35.86	40.334		98	13.145	35.717
100	48.377	32.858		100	26.262	40.458		100	35.86	37.642		100	13.145	32.394
102	48.711	33.26		102	27.01	42.653		102	35.86	42.775		102	13.145	33.391
104	48.711	33.205		104	27.01	49.898		104	35.86	43.223		104	13.145	37.062
106	48.711	32.606		106	27.01	51.2		106	35.86	40.368		106	13.145	37.396
108	48.711	29.924		108	27.679	48.383		108	35.86	39.909		108	13.145	37.73
110	48.711	31.351		110	27.679	50.696		110	35.86	37.894		110	13.145	38.064
112	48.711	33.439		112	27.679	52.51		112	36.863	35.205		112	13.145	38.398
114	48.711	33.455		114	27.679	53.073		114	37.336	35.19		114	13.145	36.06
116	48.711	32.789		116	28.152	53.878		116	39.342	31.901		116	13.145	36.385
118	48.711	30.516		118	28.152	53.878		118	40.345	33.274		118	13.145	33.376
120	48.711	29.681		120	28.152	55.282		120	40.345	36.629		120	13.145	34.057
