# Supplementary material for: Mechanical signaling through membrane tension induces somal translocation during neuronal migration
Source: EMBO J. 2024 Dec 20;44(3):767–80. doi: 10.1038/s44318-024-00326-8 (PMC11790904; doi:10.1038/s44318-024-00326-8)
Supplement: Supplementary file 11 — Source data Fig. 5 [file 44318_2024_326_MOESM11_ESM.zip › Fig.5/Fig. 5C.xlsx]

## Sheet: Fig. 5C
Statistical source data for Fig. 5C: Leading process length of orfactory interneurons expressing control microRNA, Tmem63b microRNA or Tmem63b microRNA + Tmem63br (μm).
Number of neurons	Control microRNA	Tmem63b microRNA	Tmem63b microRNA + Tmem63br		Normality test	D'Agostino & Pearson normality test
1	28.4863	32.8609	25.8858			Control microRNA	Tmem63b microRNA	Tmem63b microRNA + Tmem63br
2	48.2599	41.3372	66.7018		Number of neurons	19	21	18
3	43.1194	61.9603	55.041		K2	11.1079	2.1237	3.02057
4	45.6102	70.9066	42.4292		P value	0.00387212	0.345815	0.220847
5	80.7952	86.5087	33.7026		Passed normality test (alpha=0.05)?	No	Yes	Yes
6	38.5	30.7092	35.4544
7	54.8632	29.5928	39.8704		Statistical test	Two-tailed Kruskal‒Wallis test with Dunn's post hoc test
8	26.0504	43.9173	64.4155		P value	0.0113423
9	38.2954	39.7216	65.1561		Kruskal－Wallis statistic	8.95843
10	35.0607	54.055	49.8052			Control microRNA vs Tmem63b microRNA	Tmem63b microRNA vs Tmem63b microRNA + Tmem63br	Control microRNA vs Tmem63b microRNA + Tmem63br
11	43.4424	56.0933	60.4656		Adjusted P Value	0.0410907	0.0238502	>0.999
12	37.6324	101.914	31.0626		Mean rank difference	-13.1805	1.21637	14.3968
13	50.1464	61.1184	31.2238
14	40.4923	59.7031	21.257
15	43.7319	48.1712	45.357
16	21.4704	72.0478	20.4329
17	52.5557	69.171	26.5949
18	32.8078	96.6382	30.6625
19	45.4587	50.4865
20		40.7937
21		57.8385
Average	42.462	57.4069	41.4177
SEM	2.93856	4.42015	3.66001
