# Supplementary material for: Mechanical signaling through membrane tension induces somal translocation during neuronal migration
Source: EMBO J. 2024 Dec 20;44(3):767–80. doi: 10.1038/s44318-024-00326-8 (PMC11790904; doi:10.1038/s44318-024-00326-8)
Supplement: Supplementary file 11 — Source data Fig. 5 [file 44318_2024_326_MOESM11_ESM.zip › Fig.5/Fig. 5D.xlsx]

## Sheet: Fig. 5D
Statistical source data for Fig. 5D: Somal translocation speed of orfactory interneurons expressing control microRNA, Tmem63b microRNA or Tmem63b microRNA + Tmem63br (μm/min).
Number of neurons	Control microRNA	Tmem63b microRNA	Tmem63b microRNA + Tmem63br		Normality test	D'Agostino & Pearson normality test
1	0.29865	0.18794	0.25917			Control microRNA	Tmem63b microRNA	Tmem63b microRNA + Tmem63br
2	0.2089	0.167	0.167		Number of neurons	19	21	18
3	0.668	0.32666	0.96323		K2	2.91373	35.404	6.0999
4	0.167	0.20175	0.58355		P value	0.232966	2.05e-08	0.0473613
5	0.167	0.24443	0.26923		Passed normality test (alpha=0.05)?	Yes	No	No
6	0.49859	1.14555	0.8069
7	1.06761	0.20175	0.612		Statistical test	Two-tailed Kruskal‒Wallis test with Dunn's post hoc test
8	0.926	0.239	0.313		P value	0.000230765
9	0.38874	0.17163	0.92409		Kruskal－Wallis statistic	16.7482
10	0.4191	0.1709	0.903			Control microRNA vs Tmem63b microRNA	Tmem63b microRNA vs Tmem63b microRNA + Tmem63br	Control microRNA vs Tmem63b microRNA + Tmem63br
11	0.5328	0.167	0.5309		Adjusted P Value	0.00279071	0.000711396	>0.999
12	0.42117	0.25075	0.4095		Mean rank difference	17.6867	-19.9206	-2.23392
13	0.6843	0.167	0.2771
14	0.9552	0.7417	0.2452
15	0.5101	0.2366	0.4382
16	0.5332	0.1979	0.8677
17	0.3895	0.2101	0.468
18	0.3616	0.167	0.9021
19	0.3447	0.2379
20		0.3147
21		0.1844
Average	0.502219	0.28246	0.552215
SEM	0.059307	0.0509263	0.0652816
