# Supplementary material for: Mechanical signaling through membrane tension induces somal translocation during neuronal migration
Source: EMBO J. 2024 Dec 20;44(3):767–80. doi: 10.1038/s44318-024-00326-8 (PMC11790904; doi:10.1038/s44318-024-00326-8)
Supplement: Supplementary file 11 — Source data Fig. 5 [file 44318_2024_326_MOESM11_ESM.zip › Fig.5/Fig. 5E.xlsx]

## Sheet: Fig. 5E
Statistical source data for Fig. 5E: Migration speed of orfactory interneurons expressing control microRNA, Tmem63b microRNA or Tmem63b microRNA + Tmem63br (μm/min).
Number of neurons	Control microRNA	Tmem63b microRNA	Tmem63b microRNA + Tmem63br		Normality test	D'Agostino & Pearson normality test
1	0.0647083	0.0250583	0.0129583			Control microRNA	Tmem63b microRNA	Tmem63b microRNA + Tmem63br
2	0.013925	0.00556667	0.00835		Number of neurons	19	21	18
3	0.244933	0.168775	0.176592		K2	20.3654	20.7642	1.96565
4	0.00835	0.006725	0.106983		P value	3.78184e-05	3.09829e-05	0.374252
5	0.00556667	0.0285167	0.0493583		Passed normality test (alpha=0.05)?	No	No	Yes
6	0.141267	0.38185	0.336208
7	0.5516	0.01345	0.2346		Statistical test	Two-tailed Kruskal‒Wallis test with Dunn's post hoc test
8	0.864117	0.131358	0.135725		P value	0.00255603
9	0.1231	0.0429083	0.431242		Kruskal－Wallis statistic	11.9386
10	0.083825	0.0512583	0.285958			Control microRNA vs Tmem63b microRNA	Tmem63b microRNA vs Tmem63b microRNA + Tmem63br	Control microRNA vs Tmem63b microRNA + Tmem63br
11	0.142092	0.0167	0.212367		Adjusted P Value	0.00984646	0.00863291	>0.999
12	0.189525	0.0167167	0.116025		Mean rank difference	15.7193	-16.1667	-0.447368
13	0.2623	0.00556667	0.0738917
14	0.286558	0.2596	0.085825
15	0.204033	0.0709667	0.109542
16	0.293258	0.0296833	0.433858
17	0.2272	0.0385167	0.194992
18	0.174767	0.0111333	0.405925
19	0.0976583	0.0436083
20		0.141633
21		0.0122917
Average	0.20941	0.0715183	0.189467
SEM	0.0468521	0.0211527	0.0327298
