# Supplementary material for: Mechanical signaling through membrane tension induces somal translocation during neuronal migration
Source: EMBO J. 2024 Dec 20;44(3):767–80. doi: 10.1038/s44318-024-00326-8 (PMC11790904; doi:10.1038/s44318-024-00326-8)
Supplement: Supplementary file 12 — Appendix Figure Source Data [file 44318_2024_326_MOESM12_ESM.zip]

Archive with 14 entries (14 files):
- Appendix_Fig._S1.zip
- __MACOSX/._Appendix_Fig._S1.zip
- Appendix_Fig._S2.zip
- __MACOSX/._Appendix_Fig._S2.zip
- Appendix_Fig._S4.zip
- __MACOSX/._Appendix_Fig._S4.zip
- Appendix_Fig._S5.zip
- __MACOSX/._Appendix_Fig._S5.zip
- Appendix_Fig._S6.zip
- __MACOSX/._Appendix_Fig._S6.zip
- Appendix_Fig._S7.zip
- __MACOSX/._Appendix_Fig._S7.zip
- Appendix_Fig._S8.zip
- __MACOSX/._Appendix_Fig._S8.zip
